# Supplementary material for: Structural basis of ABCF-mediated resistance to pleuromutilin, lincosamide, and streptogramin A antibiotics in Gram-positive pathogens
Source: Nat Commun. 2021 Jun 11;12:3577. doi: 10.1038/s41467-021-23753-1 (PMC8196190; doi:10.1038/s41467-021-23753-1)
Supplement: Supplementary file 4 — Source Data [file 41467_2021_23753_MOESM4_ESM.xlsx]

## Sheet: S Fig 1a
Supplementary Figure 1a
anti-FLAG

## Sheet: S Fig 1b grad
Figure S1. Characterization of E. faecalis LsaA interactions with ribosomes and preparation of samples for cryo-EM. Polysome profiles and immunoblot analyses of C-terminally His6-TEV-FLAG3-tagged (HTF) ATPase-deficient (EQ2) LsaA-EQ2 ectopically expressed in ΔlsaA E. faecalis TX5332. b Sucrose gradient centrifugation followed by slot-plot detection. Experiments were performed both in the presence…
	no ATP			0.75 mM ATP
	Position, mm	A280, a.u.		Position, mm	A280, a.u.
	3.43	1.15684		3.44	1.20309
	3.47	1.1613		3.48	1.20606
	3.52	1.16259		3.53	1.20729
	3.56	1.16694		3.58	1.20881
	3.62	1.16688		3.63	1.20936
	3.67	1.16693		3.68	1.20845
	3.72	1.16922		3.73	1.20654
	3.76	1.16703		3.77	1.20432
	3.81	1.16631		3.82	1.20214
	3.86	1.1625		3.86	1.19749
	3.9	1.16101		3.92	1.18953
	3.96	1.15821		3.97	1.18372
	4.01	1.15461		4.02	1.17755
	4.05	1.14839		4.06	1.16967
	4.1	1.14317		4.11	1.16054
	4.15	1.13789		4.16	1.14865
	4.19	1.13083		4.2	1.14179
	4.24	1.12231		4.25	1.12223
	4.28	1.11224		4.29	1.10709
	4.34	1.1031		4.34	1.09176
	4.39	1.09307		4.4	1.0774
	4.44	1.08102		4.44	1.06107
	4.48	1.0698		4.49	1.04632
	4.53	1.05913		4.54	1.03125
	4.58	1.04508		4.58	1.01458
	4.62	1.0332		4.64	0.997881
	4.68	1.02181		4.69	0.9787
	4.73	1.00717		4.73	0.961021
	4.77	0.991543		4.78	0.943927
	4.82	0.975512		4.83	0.92504
	4.87	0.961568		4.88	0.905894
	4.91	0.945151		4.92	0.884132
	4.98	0.927886		4.99	0.865352
	5.02	0.910507		5.03	0.842791
	5.07	0.895066		5.09	0.822783
	5.12	0.879867		5.13	0.803105
	5.17	0.861964		5.18	0.783399
	5.22	0.845878		5.22	0.76399
	5.27	0.830747		5.28	0.747596
	5.31	0.813645		5.32	0.729783
	5.37	0.797062		5.37	0.711569
	5.41	0.784072		5.41	0.696903
	5.46	0.769721		5.47	0.682976
	5.51	0.754455		5.51	0.665179
	5.55	0.739251		5.57	0.647815
	5.61	0.728788		5.61	0.632902
	5.65	0.713091		5.66	0.616303
	5.7	0.696157		5.71	0.603485
	5.74	0.6819		5.75	0.587351
	5.8	0.668736		5.8	0.575464
	5.84	0.65562		5.85	0.562265
	5.89	0.640579		5.9	0.550313
	5.94	0.629618		5.95	0.533012
	5.99	0.619719		6	0.521274
	6.04	0.604355		6.05	0.510123
	6.09	0.589609		6.09	0.495691
	6.13	0.578364		6.14	0.48577
	6.17	0.570193		6.19	0.475476
	6.23	0.555834		6.23	0.465871
	6.28	0.54521		6.29	0.454923
	6.33	0.536675		6.33	0.44609
	6.37	0.528193		6.38	0.438333
	6.42	0.51562		6.43	0.430381
	6.47	0.506805		6.47	0.422112
	6.52	0.500236		6.53	0.412861
	6.56	0.490577		6.58	0.40177
	6.61	0.482944		6.62	0.395608
	6.66	0.472892		6.67	0.387143
	6.71	0.462548		6.72	0.378854
	6.76	0.454217		6.76	0.373618
	6.81	0.446499		6.81	0.369477
	6.85	0.437259		6.87	0.361608
	6.9	0.43148		6.91	0.351713
	6.95	0.427033		6.96	0.347703
	7	0.420784		7.01	0.341426
	7.05	0.409216		7.05	0.335742
	7.09	0.404937		7.1	0.32813
	7.14	0.400689		7.15	0.323222
	7.19	0.394977		7.19	0.320759
	7.24	0.387068		7.25	0.312104
	7.29	0.38193		7.29	0.308148
	7.34	0.378718		7.35	0.303533
	7.38	0.372402		7.39	0.302709
	7.43	0.368668		7.44	0.295653
	7.47	0.362051		7.48	0.290769
	7.53	0.361712		7.54	0.287494
	7.58	0.356841		7.58	0.283321
	7.62	0.349874		7.64	0.27887
	7.67	0.344464		7.68	0.273352
	7.72	0.342466		7.73	0.273805
	7.77	0.339068		7.77	0.268587
	7.81	0.332712		7.82	0.265379
	7.86	0.331763		7.88	0.259733
	7.91	0.32762		7.92	0.25862
	7.97	0.325473		7.97	0.256112
	8.01	0.318475		8.02	0.252429
	8.06	0.317358		8.07	0.246541
	8.1	0.315913		8.11	0.245892
	8.16	0.311931		8.16	0.241664
	8.2	0.306206		8.21	0.237972
	8.24	0.303801		8.26	0.235776
	8.3	0.300702		8.31	0.234344
	8.34	0.295233		8.37	0.232828
	8.41	0.292056		8.41	0.226404
	8.46	0.291676		8.46	0.22712
	8.51	0.286238		8.51	0.220989
	8.56	0.281314		8.55	0.220683
	8.61	0.278519		8.6	0.221771
	8.65	0.274058		8.66	0.217024
	8.7	0.269533		8.71	0.216211
	8.75	0.266571		8.75	0.21223
	8.8	0.267094		8.8	0.209773
	8.85	0.264363		8.85	0.207776
	8.9	0.260006		8.89	0.206385
	8.95	0.255828		8.94	0.202338
	8.99	0.25276		9	0.202297
	9.04	0.25074		9.04	0.200151
	9.09	0.245887		9.09	0.197613
	9.14	0.24401		9.14	0.194042
	9.19	0.240026		9.18	0.193808
	9.24	0.237428		9.23	0.192193
	9.28	0.23202		9.27	0.190363
	9.33	0.230161		9.33	0.189816
	9.38	0.227513		9.37	0.187963
	9.42	0.225196		9.42	0.1849
	9.48	0.222339		9.47	0.183865
	9.53	0.217909		9.52	0.183279
	9.58	0.214173		9.57	0.181513
	9.62	0.211505		9.62	0.179856
	9.67	0.20998		9.66	0.17866
	9.71	0.205254		9.71	0.176363
	9.76	0.202922		9.76	0.175342
	9.81	0.200243		9.81	0.174539
	9.87	0.197186		9.86	0.171454
	9.91	0.193804		9.9	0.17004
	9.96	0.192949		9.95	0.166834
	10	0.189284		10.01	0.165215
	10.06	0.186284		10.05	0.164231
	10.1	0.18055		10.1	0.162668
	10.14	0.178448		10.15	0.160138
	10.2	0.17581		10.19	0.157561
	10.24	0.174246		10.24	0.158052
	10.3	0.170048		10.29	0.156427
	10.34	0.167647		10.33	0.15488
	10.39	0.166744		10.38	0.150916
	10.43	0.164992		10.44	0.150895
	10.48	0.159861		10.49	0.148828
	10.54	0.156278		10.53	0.146711
	10.58	0.155512		10.58	0.145358
	10.63	0.152432		10.62	0.143969
	10.68	0.148977		10.67	0.142845
	10.72	0.148279		10.73	0.139789
	10.77	0.14725		10.77	0.137336
	10.82	0.145031		10.82	0.136267
	10.87	0.141093		10.87	0.134292
	10.93	0.138683		10.92	0.13042
	10.97	0.137777		10.96	0.129195
	11.02	0.135399		11.01	0.127392
	11.06	0.131969		11.07	0.125311
	11.11	0.130912		11.11	0.122815
	11.16	0.12904		11.16	0.122074
	11.21	0.127422		11.21	0.121729
	11.26	0.124784		11.25	0.118446
	11.31	0.124798		11.3	0.115259
	11.35	0.124754		11.35	0.113655
	11.4	0.121228		11.4	0.112079
	11.44	0.118045		11.45	0.109365
	11.49	0.11652		11.49	0.108094
	11.54	0.116291		11.54	0.108233
	11.59	0.113882		11.59	0.107121
	11.64	0.113946		11.64	0.103961
	11.69	0.114211		11.69	0.100479
	11.74	0.112705		11.73	0.0993241
	11.79	0.109395		11.79	0.096636
	11.84	0.108019		11.84	0.0943479
	11.89	0.107461		11.9	0.0927757
	11.95	0.105986		11.95	0.0903946
	11.99	0.104829		11.99	0.0877766
	12.04	0.103255		12.04	0.0864375
	12.09	0.101535		12.09	0.0850364
	12.13	0.0997634		12.14	0.0839123
	12.18	0.0989849		12.19	0.0822762
	12.22	0.0981382		12.24	0.0808301
	12.28	0.0977528		12.28	0.077533
	12.33	0.0965813		12.33	0.0768679
	12.37	0.0948187		12.38	0.0755748
	12.42	0.0928522		12.43	0.0739277
	12.47	0.0929987		12.48	0.0720596
	12.52	0.0926692		12.52	0.0700676
	12.57	0.0918946		12.58	0.0698104
	12.61	0.090856		12.62	0.0673614
	12.67	0.0900676		12.67	0.0667833
	12.71	0.08998		12.71	0.0646542
	12.76	0.0880025		12.77	0.0637891
	12.81	0.088389		12.82	0.060373
	12.85	0.0873574		12.86	0.0591579
	12.9	0.0865288		12.91	0.0585768
	12.96	0.0845544		12.96	0.0566217
	13	0.0834168		13.01	0.0562136
	13.04	0.0831282		13.06	0.0545855
	13.1	0.0829198		13.1	0.0552685
	13.14	0.0818772		13.15	0.0537854
	13.19	0.0814366		13.2	0.0523003
	13.24	0.0824511		13.25	0.0502862
	13.28	0.0825745		13.3	0.0499901
	13.33	0.080728		13.34	0.049465
	13.39	0.0788166		13.39	0.0478929
	13.43	0.078496		13.43	0.0482028
	13.48	0.0786405		13.49	0.0470397
	13.53	0.0781769		13.54	0.0470836
	13.57	0.0819503		13.59	0.0451435
	13.62	0.0781568		13.63	0.0448714
	13.67	0.0774373		13.68	0.0447794
	13.73	0.0762829		13.73	0.0438093
	13.77	0.0754553		13.78	0.0420242
	13.82	0.0747577		13.82	0.0432181
	13.87	0.0745112		13.87	0.042978
	13.91	0.0733066		13.92	0.0429299
	13.96	0.0727391		13.97	0.0422138
	14.01	0.0726846		14.02	0.0434277
	14.05	0.072498		14.06	0.0447456
	14.11	0.0715926		14.12	0.0435575
	14.16	0.071595		14.16	0.0445234
	14.2	0.0723944		14.21	0.0444913
	14.25	0.0712299		14.26	0.0461042
	14.29	0.0708913		14.31	0.0462511
	14.35	0.0703549		14.35	0.0475521
	14.39	0.0709373		14.4	0.049713
	14.45	0.0703769		14.45	0.0505649
	14.49	0.0707632		14.49	0.0511588
	14.54	0.0716157		14.54	0.0515467
	14.59	0.0719292		14.59	0.0535786
	14.64	0.0714177		14.64	0.0551265
	14.68	0.0709091		14.69	0.0567054
	14.74	0.0712577		14.74	0.0576843
	14.78	0.071636		14.78	0.0595873
	14.83	0.0718355		14.84	0.0613431
	14.88	0.071442		14.88	0.0631301
	14.92	0.0723944		14.93	0.065351
	14.97	0.0720359		14.98	0.0674279
	15.03	0.0722815		15.03	0.0708458
	15.07	0.0727949		15.07	0.0733737
	15.11	0.0739382		15.12	0.0749046
	15.17	0.0754328		15.18	0.0778415
	15.22	0.0758983		15.22	0.0818744
	15.28	0.0754289		15.28	0.0845333
	15.32	0.0767113		15.32	0.0857172
	15.37	0.0788068		15.38	0.0877051
	15.42	0.0798982		15.42	0.091061
	15.46	0.0792386		15.47	0.0929239
	15.51	0.0801411		15.52	0.0942978
	15.55	0.0822925		15.56	0.0959668
	15.61	0.0828011		15.62	0.0982027
	15.66	0.0833676		15.67	0.0995546
	15.71	0.0843421		15.72	0.100104
	15.74	0.0858463		15.76	0.101571
	15.8	0.0857289		15.81	0.102948
	15.85	0.0860434		15.85	0.104115
	15.89	0.0870248		15.9	0.104215
	15.94	0.0886813		15.96	0.104469
	16	0.0892439		16	0.106134
	16.04	0.0888283		16.04	0.107335
	16.09	0.0897497		16.1	0.105485
	16.14	0.0922332		16.14	0.104756
	16.18	0.0922676		16.19	0.105097
	16.24	0.0907292		16.24	0.1052
	16.29	0.0910457		16.29	0.103319
	16.33	0.0926601		16.33	0.101669
	16.38	0.0928445		16.39	0.101654
	16.43	0.091621		16.43	0.100544
	16.47	0.0916874		16.48	0.098566
	16.52	0.0930159		16.53	0.0962839
	16.57	0.0922554		16.58	0.0950888
	16.61	0.0909618		16.62	0.0931627
	16.67	0.0902984		16.68	0.0915506
	16.72	0.0906368		16.73	0.0895185
	16.77	0.0896803		16.77	0.0880745
	16.81	0.0888517		16.82	0.0863594
	16.86	0.0882492		16.87	0.0844853
	16.9	0.0885226		16.92	0.0829832
	16.96	0.0869062		16.96	0.0811501
	17.01	0.0860986		17.01	0.078911
	17.06	0.0860111		17.06	0.0770649
	17.1	0.0855105		17.11	0.0757498
	17.15	0.084		17.16	0.0740867
	17.19	0.0829744		17.2	0.0727836
	17.24	0.0828799		17.25	0.0718935
	17.29	0.0822944		17.29	0.0705105
	17.35	0.0813939		17.35	0.0681804
	17.39	0.0812033		17.4	0.0657343
	17.44	0.0808868		17.44	0.0646382
	17.49	0.0795173		17.49	0.0639681
	17.53	0.0778567		17.55	0.062412
	17.58	0.0773532		17.59	0.0605799
	17.62	0.0778566		17.64	0.0593898
	17.68	0.0766781		17.68	0.0587467
	17.73	0.0750296		17.74	0.0572916
	17.78	0.0748131		17.78	0.0561795
	17.82	0.0743065		17.83	0.0551924
	17.87	0.073433		17.88	0.0557333
	17.92	0.0726575		17.92	0.0547183
	17.97	0.0723899		17.97	0.0533132
	18.01	0.0736273		18.02	0.0513311
	18.07	0.0729049		18.07	0.050851
	18.11	0.0713003		18.11	0.0501539
	18.16	0.0702308		18.17	0.0493908
	18.21	0.0706663		18.21	0.0482777
	18.25	0.0701577		18.27	0.0482286
	18.3	0.0692201		18.31	0.0472335
	18.34	0.0684795		18.36	0.0460164
	18.4	0.0691601		18.4	0.0446374
	18.45	0.0687886		18.46	0.0440772
	18.5	0.0674891		18.51	0.0432811
	18.54	0.0666875		18.57	0.042122
	18.61	0.0669941		18.61	0.041397
	18.65	0.0659495		18.66	0.0406739
	18.7	0.065186		18.71	0.0404868
	18.75	0.0645715		18.76	0.0392347
	18.79	0.0645899		18.81	0.0389846
	18.85	0.0641975		18.86	0.0389765
	18.9	0.063089		18.91	0.0389104
	18.95	0.0631474		18.95	0.0363593
	18.99	0.0640138		19	0.0354012
	19.04	0.0630793		19.05	0.0350681
	19.08	0.0611587		19.09	0.034518
	19.14	0.0605773		19.15	0.0328159
	19.18	0.0605897		19.2	0.0322098
	19.24	0.0596782		19.25	0.0323987
	19.28	0.0586556		19.29	0.0322857
	19.33	0.0579561		19.34	0.0307766
	19.37	0.0579465		19.38	0.0290435
	19.42	0.057525		19.43	0.0286464
	19.48	0.0565876		19.48	0.0276233
	19.53	0.0553751		19.53	0.0269322
	19.57	0.0548474		19.58	0.0262681
	19.62	0.0536679		19.63	0.026106
	19.67	0.0530844		19.68	0.0250499
	19.71	0.0521798		19.72	0.0242438
	19.76	0.0522503		19.77	0.0243707
	19.81	0.0509918		19.83	0.0240986
	19.86	0.0503823		19.87	0.0227476
	19.91	0.0503457		19.92	0.0217375
	19.96	0.0493682		19.97	0.0217244
	20	0.0480566		20.01	0.0215223
	20.05	0.0469921		20.06	0.0206252
	20.1	0.0467416		20.1	0.0206651
	20.14	0.046015		20.16	0.021055
	20.2	0.0450755		20.21	0.0209629
	20.25	0.044907		20.26	0.0197008
	20.3	0.0451935		20.3	0.0196227
	20.34	0.0440329		20.35	0.0200446
	20.39	0.0427204		20.4	0.0201165
	20.43	0.0427708		20.44	0.0196035
	20.48	0.0419993		20.49	0.0199274
	20.54	0.0413228		20.53	0.0202063
	20.59	0.0402433		20.59	0.0208072
	20.63	0.0404127		20.64	0.0214661
	20.68	0.0396622		20.69	0.021907
	20.72	0.0393956		20.73	0.0236399
	20.78	0.0393102		20.78	0.0255268
	20.82	0.0390915		20.83	0.0253067
	20.86	0.0399859		20.88	0.0260676
	20.92	0.0402745		20.93	0.0271705
	20.97	0.039275		20.98	0.0297884
	21.02	0.0388195		21.02	0.0309044
	21.06	0.0390599		21.07	0.0316923
	21.11	0.0402474		21.12	0.0337712
	21.15	0.0404107		21.16	0.0364241
	21.21	0.0405333		21.22	0.037636
	21.26	0.0413358		21.25	0.0391429
	21.31	0.0421673		21.32	0.0414188
	21.35	0.0427797		21.36	0.0440617
	21.4	0.0434472		21.41	0.0458456
	21.44	0.0444336		21.45	0.0479955
	21.5	0.0455411		21.51	0.0500834
	21.54	0.0465975		21.55	0.0534734
	21.58	0.0474869		21.6	0.0557993
	21.64	0.0486715		21.65	0.0579242
	21.69	0.050693		21.7	0.0613011
	21.74	0.0518165		21.74	0.065894
	21.78	0.0532158		21.79	0.0675149
	21.83	0.0560083		21.84	0.0699548
	21.88	0.0588058		21.88	0.0742197
	21.93	0.0595653		21.93	0.0790396
	21.97	0.0614767		21.99	0.0806245
	22.03	0.0647643		22.05	0.0835424
	22.08	0.0675478		22.1	0.0880123
	22.13	0.0689862		22.15	0.0920902
	22.18	0.0710867		22.19	0.0935041
	22.22	0.0743761		22.25	0.096124
	22.28	0.0779387		22.3	0.10095
	22.33	0.0789772		22.34	0.104205
	22.37	0.0813986		22.39	0.10559
	22.42	0.084923		22.43	0.108078
	22.47	0.0876495		22.49	0.112426
	22.52	0.089513		22.54	0.114228
	22.57	0.0916915		22.58	0.116172
	22.61	0.0950569		22.63	0.120075
	22.67	0.0970785		22.68	0.123909
	22.71	0.0992309		22.72	0.124638
	22.76	0.102266		22.77	0.126277
	22.81	0.105915		22.82	0.128995
	22.85	0.10738		22.87	0.131383
	22.9	0.109155		22.91	0.131727
	22.94	0.111495		22.97	0.13124
	23	0.114382		23.02	0.134269
	23.05	0.115841		23.06	0.136056
	23.1	0.116441		23.11	0.13569
	23.14	0.118685		23.15	0.134787
	23.19	0.120999		23.2	0.136342
	23.24	0.121701		23.26	0.136127
	23.29	0.121546		23.3	0.134415
	23.33	0.122968		23.35	0.134144
	23.39	0.123811		23.4	0.134167
	23.43	0.123401		23.44	0.133969
	23.48	0.123031		23.5	0.132274
	23.53	0.123671		23.54	0.131645
	23.57	0.123574		23.59	0.130945
	23.62	0.122754		23.64	0.130756
	23.68	0.12212		23.69	0.128114
	23.72	0.122447		23.73	0.126923
	23.77	0.122661		23.78	0.125066
	23.82	0.12124		23.83	0.124066
	23.86	0.120194		23.87	0.12202
	23.91	0.11967		23.92	0.119506
	23.96	0.119486		23.98	0.117872
	24.01	0.118331		24.02	0.116993
	24.05	0.11672		24.07	0.114518
	24.11	0.11567		24.12	0.111716
	24.15	0.115341		24.16	0.110205
	24.2	0.11385		24.22	0.108545
	24.25	0.111328		24.26	0.106302
	24.29	0.110514		24.32	0.103915
	24.34	0.109867		24.36	0.102067
	24.4	0.107757		24.41	0.10045
	24.44	0.106111		24.46	0.0988888
	24.49	0.104345		24.5	0.0958787
	24.54	0.103426		24.55	0.0943146
	24.58	0.101591		24.59	0.0937566
	24.64	0.0991946		24.65	0.0897334
	24.68	0.0983429		24.7	0.0861403
	24.73	0.0980454		24.75	0.0836643
	24.78	0.0941559		24.79	0.0823032
	24.83	0.0913054		24.84	0.0786601
	24.87	0.0896258		24.89	0.075796
	24.92	0.0885783		24.94	0.0738579
	24.97	0.0853597		24.99	0.0731098
	25.01	0.0831251		25.04	0.0700927
	25.06	0.0810646		25.08	0.0672236
	25.12	0.0805612		25.13	0.0654215
	25.16	0.0773696		25.18	0.0636334
	25.21	0.0750921		25.22	0.0609954
	25.26	0.0737326		25.27	0.0586143
	25.31	0.071566		25.33	0.0579581
	25.36	0.0690445		25.38	0.0564201
	25.41	0.067162		25.42	0.054118
	25.46	0.0661545		25.48	0.0521189
	25.51	0.064057		25.53	0.0506598
	25.55	0.0620634		25.58	0.0481457
	25.61	0.0601879		25.62	0.0454196
	25.66	0.0588534		25.67	0.0438615
	25.71	0.0557829		25.72	0.0424274
	25.75	0.0533923		25.76	0.0405973
	25.8	0.0521878		25.81	0.0388982
	25.85	0.0504523		25.87	0.0382861
	25.9	0.0481508		25.92	0.036809
	25.95	0.0465632		25.96	0.0343979
	26	0.0460547		26.01	0.0326118
	26.04	0.0439211		26.05	0.0321428
	26.09	0.0413776		26.1	0.0305367
	26.13	0.040048		26.15	0.0285616
	26.18	0.0391925		26.2	0.0274905
	26.24	0.037121		26.25	0.0271004
	26.29	0.0353775		26.3	0.0250383
	26.33	0.0344829		26.34	0.0239692
	26.38	0.0331674		26.39	0.0230181
	26.43	0.0313109		26.44	0.022298
	26.47	0.0301313		26.48	0.02137
	26.52	0.0291328		26.54	0.0201048
	26.56	0.0276151		26.59	0.0183017
	26.62	0.0264417		26.64	0.0169136
	26.67	0.0246812		26.68	0.0163726
	26.72	0.0234767		26.73	0.0160625
	26.76	0.0217311		26.78	0.0144334
	26.81	0.0209236		26.83	0.0136873
	26.85	0.020023		26.88	0.0131572
	26.9	0.0188004		26.93	0.0114471
	26.96	0.017679		26.97	0.010587
	27.01	0.0169385		27.02	0.0105689
	27.05	0.0149789		27.06	0.0106698
	27.1	0.0147774		27.12	0.00889073
	27.15	0.0139939		27.16	0.00832766
	27.19	0.0134942		27.2	0.00735858
	27.25	0.0117598		27.26	0.00697947
	27.3	0.0116083		27.31	0.00624437
	27.35	0.0100048		27.36	0.00517028
	27.39	0.00946319		27.4	0.0054232
	27.44	0.00857967		27.45	0.00574411
	27.48	0.00777406		27.5	0.00440401
	27.53	0.00778254		27.55	0.00271292
	27.58	0.00732803		27.6	0.00246182
	27.62	0.00603341		27.65	0.00184872
	27.68	0.00479499		27.69	0.00171565
	27.73	0.00405248		27.74	0.00133555
	27.78	0.00308796		27.78	0.00119948
	27.82	0.00269735		27.83	0.00203838
	27.87	0.00310583		27.89	0.00114827
	27.91	0.00224222		27.94	0.000466172
	27.96	0.00242371		27.98	5.30953e-05
	28.02	0.00146529		28.03	0
	28.07	0.00142477		28.08	-0.000275095
	28.11	0.00077116		28.12	-0.000369172
	28.16	0.000310644		28.17	-0.000235267
	28.2	0.000399031		28.22	0.000152638
	28.25	0.000246516		28.27	-0.000443457
	28.3	0		28.32	2.44728e-06
	28.34	9.63874e-05		28.37	0.000280352
	28.4	-0.000173031		28.41	0.000488276
	28.45	-0.000220547		28.46	-4.18196e-05
	28.5	0.000154937		28.5	0.000267104
	28.54	0.000353325		28.55	0.00105501
	28.59	0.000533809		28.61	0.00167289
	28.65	0.00057039		28.66	0.0018608
	28.68	0.00124668		28.7	0.00264872
	28.74	0.00181626		28.76	0.00356961
	28.79	0.00245975		28.8	0.00420553
	28.83	0.00298913		28.86	0.00484242
	28.89	0.00397671		28.91	0.00569932
	28.95	0.0046663		28.96	0.00684623
	29	0.00575978		29	0.00722815
	29.05	0.00667126		29.06	0.00858704
	29.09	0.00770965		29.1	0.00986096
	29.14	0.00839214		29.15	0.0106979
	29.18	0.00930052		29.19	0.0122568
	29.24	0.0106051		29.24	0.0138767
	29.28	0.0115195		29.29	0.0152506
	29.34	0.0128131		29.34	0.0179525
	29.38	0.0142485		29.38	0.0193284
	29.43	0.0158579		29.44	0.0212693
	29.48	0.0177114		29.48	0.0233622
	29.52	0.0193568		29.54	0.0261841
	29.57	0.0215963		29.58	0.028977
	29.63	0.0237399		29.63	0.031566
	29.67	0.0257743		29.67	0.0342509
	29.72	0.0284868		29.73	0.0384778
	29.77	0.0311382		29.77	0.0416187
	29.81	0.0334516		29.82	0.0446486
	29.86	0.0366601		29.87	0.0487705
	29.91	0.0401236		29.92	0.0532554
	29.96	0.0431241		29.96	0.0570153
	30	0.0464775		30.02	0.0618902
	30.06	0.050655		30.06	0.0663411
	30.1	0.0542624		30.11	0.071244
	30.15	0.0589209		30.16	0.0774229
	30.2	0.0630384		30.21	0.0829438
	30.24	0.0672838		30.26	0.0876497
	30.29	0.0730563		30.3	0.0976207
	30.35	0.0785199		30.35	0.103703
	30.39	0.0838262		30.4	0.111233
	30.44	0.0923807		30.45	0.117823
	30.49	0.0996022		30.49	0.127141
	30.53	0.107506		30.55	0.134323
	30.58	0.114675		30.59	0.140924
	30.63	0.123491		30.64	0.148013
	30.68	0.131156		30.68	0.158155
	30.73	0.139723		30.73	0.166799
	30.78	0.147336		30.79	0.174534
	30.83	0.158379		30.83	0.182138
	30.87	0.169118		30.89	0.191101
	30.92	0.178763		30.93	0.199319
	30.97	0.187867		30.98	0.205514
	31.01	0.198643		31.02	0.212227
	31.07	0.209903		31.07	0.219536
	31.12	0.218931		31.12	0.22826
	31.16	0.227412		31.17	0.233763
	31.21	0.237312		31.22	0.242211
	31.25	0.249108		31.27	0.251234
	31.31	0.258033		31.31	0.257842
	31.35	0.270198		31.36	0.263457
	31.4	0.283542		31.4	0.269745
	31.45	0.295672		31.45	0.27578
	31.5	0.304402		31.51	0.27834
	31.55	0.3141		31.55	0.283122
	31.6	0.324618		31.6	0.287937
	31.64	0.331965		31.65	0.292397
	31.69	0.341404		31.7	0.29628
	31.74	0.350259		31.74	0.297842
	31.79	0.360243		31.8	0.301643
	31.84	0.367506		31.84	0.303148
	31.88	0.374561		31.89	0.305048
	31.93	0.382678		31.94	0.304486
	31.98	0.390092		31.99	0.307763
	32.03	0.395692		32.03	0.307641
	32.08	0.399733		32.08	0.30815
	32.13	0.407771		32.13	0.307668
	32.17	0.41089		32.18	0.308936
	32.22	0.414718		32.24	0.309401
	32.29	0.419503		32.29	0.308526
	32.33	0.425723		32.34	0.307645
	32.38	0.429367		32.39	0.306313
	32.42	0.434239		32.43	0.305497
	32.48	0.434915		32.48	0.302081
	32.53	0.437222		32.52	0.299494
	32.58	0.440514		32.58	0.299658
	32.62	0.440716		32.63	0.299072
	32.67	0.438941		32.67	0.293298
	32.71	0.443356		32.72	0.29063
	32.77	0.446474		32.77	0.290869
	32.81	0.440191		32.81	0.286469
	32.85	0.441015		32.86	0.284062
	32.91	0.444234		32.91	0.280638
	32.96	0.441645		32.96	0.278891
	33.01	0.440899		33	0.276224
	33.05	0.438793		33.06	0.273342
	33.1	0.437436		33.1	0.267034
	33.15	0.438852		33.15	0.268317
	33.2	0.435069		33.2	0.261715
	33.25	0.430887		33.25	0.257724
	33.3	0.434341		33.29	0.252466
	33.34	0.428579		33.35	0.250774
	33.39	0.425515		33.39	0.245137
	33.43	0.421811		33.44	0.241807
	33.48	0.421775		33.49	0.236859
	33.53	0.416668		33.53	0.235923
	33.57	0.412886		33.58	0.230799
	33.64	0.409134		33.63	0.226454
	33.68	0.409254		33.69	0.22302
	33.73	0.40489		33.73	0.220342
	33.77	0.399592		33.78	0.215221
	33.82	0.397138		33.83	0.212054
	33.88	0.395477		33.88	0.208357
	33.92	0.390525		33.92	0.206291
	33.97	0.386563		33.97	0.201598
	34.02	0.383673		34.02	0.196688
	34.06	0.381018		34.07	0.19332
	34.11	0.375986		34.12	0.189439
	34.16	0.37104		34.16	0.184551
	34.21	0.368679		34.21	0.180688
	34.25	0.363635		34.25	0.176901
	34.31	0.357844		34.31	0.172554
	34.35	0.354821		34.36	0.168468
	34.4	0.350109		34.41	0.166267
	34.45	0.345553		34.45	0.162316
	34.49	0.340191		34.5	0.158672
	34.55	0.338197		34.55	0.155143
	34.6	0.333263		34.6	0.151645
	34.64	0.328523		34.64	0.148851
	34.69	0.324844		34.69	0.145587
	34.74	0.321002		34.74	0.142166
	34.78	0.31773		34.79	0.140212
	34.83	0.312852		34.84	0.136668
	34.88	0.309498		34.88	0.132828
	34.93	0.306849		34.93	0.130511
	34.98	0.302339		34.98	0.126971
	35.03	0.296987		35.03	0.123979
	35.08	0.294337		35.07	0.120737
	35.12	0.290293		35.13	0.116991
	35.17	0.285788		35.17	0.114392
	35.21	0.280981		35.23	0.11184
	35.27	0.277664		35.27	0.107977
	35.32	0.273498		35.32	0.104653
	35.36	0.269276		35.36	0.103721
	35.41	0.26443		35.42	0.101793
	35.46	0.260652		35.46	0.0983658
	35.51	0.257742		35.51	0.0948537
	35.57	0.254396		35.56	0.0940536
	35.61	0.248533		35.62	0.0918575
	35.66	0.246026		35.67	0.0881794
	35.71	0.243035		35.71	0.0865224
	35.75	0.239564		35.76	0.0851743
	35.81	0.235133		35.81	0.0828702
	35.86	0.232888		35.87	0.0797931
	35.91	0.230025		35.91	0.07804
	35.95	0.22573		35.96	0.0762319
	36	0.221932		36.01	0.0735588
	36.05	0.219184		36.05	0.0705867
	36.1	0.21583		36.1	0.0684866
	36.15	0.211405		36.16	0.0673165
	36.2	0.206773		36.2	0.0638614
	36.24	0.204609		36.25	0.0613273
	36.29	0.201256		36.3	0.0603762
	36.34	0.196858		36.34	0.0590782
	36.38	0.192357		36.39	0.0569741
	36.43	0.190597		36.43	0.054302
	36.49	0.187293		36.48	0.0534989
	36.53	0.183821		36.53	0.0522888
	36.58	0.18034		36.59	0.0504057
	36.63	0.177851		36.64	0.0483376
	36.67	0.174743		36.68	0.0476005
	36.72	0.171181		36.73	0.0459494
	36.77	0.168406		36.77	0.0440773
	36.83	0.166523		36.82	0.0426452
	36.87	0.162777		36.88	0.0413431
	36.92	0.159333		36.93	0.040188
	36.96	0.156971		36.97	0.037498
	37.01	0.154513		37.02	0.0370609
	37.06	0.150773		37.06	0.0353818
	37.1	0.14634		37.12	0.0338777
	37.16	0.145484		37.16	0.0317646
	37.21	0.141825		37.21	0.0315835
	37.25	0.139018		37.26	0.0304274
	37.3	0.135729		37.31	0.0286523
	37.35	0.133863		37.36	0.0274862
	37.39	0.1309		37.4	0.0270171
	37.44	0.127227		37.45	0.026414
	37.5	0.125171		37.49	0.024195
	37.54	0.123595		37.55	0.0240309
	37.59	0.121144		37.6	0.0233308
	37.64	0.117196		37.64	0.0222827
	37.69	0.11651		37.69	0.0208836
	37.73	0.114448		37.74	0.0202765
	37.78	0.111731		37.79	0.0194264
	37.82	0.108296		37.84	0.0184203
	37.87	0.107508		37.88	0.0170412
	37.93	0.105266		37.93	0.0160701
	37.97	0.102062		37.98	0.015456
	38.02	0.0991371		38.03	0.0153959
	38.07	0.0967656		38.08	0.0138098
	38.11	0.095445		38.12	0.0127608
	38.17	0.0938736		38.17	0.0126347
	38.21	0.090715		38.21	0.0132756
	38.27	0.0880956		38.27	0.0113415
	38.31	0.087338		38.32	0.0106314
	38.36	0.0872274		38.37	0.0108783
	38.41	0.0838919		38.41	0.0100112
	38.45	0.0810913		38.47	0.0096271
	38.5	0.0803328		38.51	0.00908303
	38.56	0.0779284		38.56	0.00850693
	38.6	0.0776158		38.6	0.00893885
	38.65	0.0756592		38.66	0.00740974
	38.7	0.0739077		38.7	0.00639266
	38.74	0.0733741		38.75	0.00692757
	38.79	0.0709386		38.8	0.00684647
	38.85	0.0683872		38.84	0.0049394
	38.89	0.0679926		38.89	0.0046523
	38.93	0.066104		38.94	0.00459221
	39	0.0625286		39	0.00504909
	39.05	0.0608931		39.04	0.00291102
	39.11	0.0618737		39.11	0.00281188
	39.15	0.0606761		39.16	0.00397979
	39.2	0.0568966		39.21	0.00232269
	39.25	0.0563431		39.26	0.0018256
	39.3	0.0571865		39.3	0.00166652
	39.34	0.0552709		39.35	0.00174742
	39.39	0.0525294		39.4	0.00200033
	39.44	0.0520899		39.45	0.00144523
	39.49	0.0519014		39.49	0.000926158
	39.54	0.0506299		39.54	0.00162506
	39.59	0.0493094		39.59	0.000539967
	39.63	0.0484737		39.64	-0.000357128
	39.68	0.0488622		39.69	-0.000323223
	39.73	0.0472277		39.74	-0.000612318
	39.78	0.0448442		39.78	-0.0013254
	39.82	0.0438796		39.83	-0.00139449
	39.88	0.0429012		39.88	-0.000863585
	39.92	0.0411666		39.93	-0.000858681
	39.97	0.040324		39.98	-0.00131478
	40.02	0.0412265		40.03	-0.00210587
	40.07	0.041482		40.08	-0.00216397
	40.11	0.0399104		40.12	-0.00296004
	40.17	0.037803		40.17	-0.00313814
	40.21	0.0374224		40.21	-0.00285921
	40.26	0.0361798		40.26	-0.00202931
	40.31	0.0349893		40.31	-0.0028404
	40.36	0.0346218		40.36	-0.0033755
	40.4	0.0356212		40.41	-0.00243759
	40.46	0.0339688		40.46	-0.00326169
	40.5	0.0333132		40.5	-0.00310977
	40.54	0.0329776		40.55	-0.00298986
	40.59	0.03191		40.6	-0.00317196
	40.64	0.0317875		40.65	-0.00360505
	40.7	0.0313321		40.7	-0.00396215
	40.74	0.0303425		40.75	-0.00416724
	40.79	0.029694		40.8	-0.00442534
	40.83	0.0284914		40.84	-0.00402642
	40.88	0.0271858		40.89	-0.00317151
	40.93	0.0263513		40.94	-0.00416661
	40.98	0.0278278		40.99	-0.0046217
	41.03	0.0290363		41.04	-0.0041098
	41.07	0.0258237		41.09	-0.00329289
	41.13	0.0243663		41.13	-0.00362197
	41.17	0.0259957		41.18	-0.00424806
	41.22	0.0260051		41.22	-0.00402614
	41.27	0.0245596		41.28	-0.00396625
	41.32	0.0233831		41.33	-0.00336335
	41.37	0.0238456		41.38	-0.00420344
	41.42	0.0232811		41.42	-0.00373652
	41.46	0.0230125		41.47	-0.00146962
	41.51	0.021816		41.52	-0.00379271
	41.55	0.0229743		41.56	-0.00340179
	41.61	0.0246349		41.61	-0.00222188
	41.65	0.0208733		41.66	-0.00274198
	41.7	0.0212158		41.71	-0.00380607
	41.75	0.0230213		41.76	-0.00361117
	41.8	0.0210108		41.81	-0.00232726
	41.84	0.0183681		41.85	-0.00067534
	41.89	0.0187486		41.9	-0.00173643
	41.94	0.0220131		41.95	-0.00320853
	41.99	0.0230006		42	-0.00133263
	42.04	0.0199651		42.05	-0.000639721
	42.09	0.0181356		42.1	-0.000747816
	42.14	0.0210551		42.14	-0.00135089
	42.18	0.0205934		42.19	-0.000155988
	42.23	0.0191539		42.24	0.000278917
	42.28	0.0188624		42.28	0.00104984
	42.33	0.0200989		42.33	0.000834745
	42.38	0.0196194		42.39	0.00257663
	42.44	0.019302		42.44	0.00247754
	42.49	0.0200264		42.49	0.00217344
	42.53	0.0214058		42.54	0.00313234
	42.58	0.0189923		42.59	0.00412325
	42.63	0.0186968		42.63	0.00351217
	42.68	0.0204363		42.68	0.00472708
	42.73	0.0200758		42.73	0.00633798
	42.78	0.0184813		42.78	0.00744189
	42.82	0.0201136		42.83	0.00779879
	42.87	0.0219151		42.88	0.0079597
	42.92	0.0211366		42.92	0.00911762
	42.96	0.021318		42.97	0.0105735
	43.02	0.0215226		43.02	0.0106244
	43.07	0.0225551		43.07	0.0123963
	43.11	0.0231634		43.11	0.0148093
	43.16	0.0222939		43.17	0.0152501
	43.21	0.0237874		43.21	0.0160261
	43.25	0.0263048		43.26	0.017984
	43.3	0.0250363		43.31	0.0191439
	43.36	0.0251629		43.35	0.0215598
	43.41	0.0279804		43.4	0.0232757
	43.45	0.0285987		43.44	0.0246476
	43.5	0.0301522		43.5	0.0268245
	43.55	0.0313377		43.54	0.0287144
	43.59	0.0342791		43.6	0.0296443
	43.64	0.0353326		43.64	0.0321882
	43.7	0.0352952		43.7	0.0345781
	43.74	0.0372276		43.74	0.0390691
	43.79	0.040602		43.79	0.039724
	43.84	0.0437625		43.83	0.0409909
	43.88	0.0475959		43.89	0.0441608
	43.93	0.0484624		43.94	0.0480307
	43.97	0.0507898		43.98	0.0488466
	44.03	0.0547414		44.03	0.0516365
	44.08	0.0586358		44.08	0.0551784
	44.13	0.0608793		44.12	0.0566183
	44.17	0.0645047		44.18	0.0586942
	44.22	0.0688252		44.22	0.0625651
	44.27	0.0698037		44.27	0.065105
	44.31	0.0737761		44.32	0.067717
	44.36	0.0790126		44.37	0.0702359
	44.42	0.0827741		44.42	0.0711678
	44.46	0.0866395		44.46	0.0756677
	44.51	0.090268		44.51	0.0793896
	44.56	0.0929715		44.56	0.0797215
	44.6	0.0986209		44.61	0.0835634
	44.65	0.103053		44.65	0.0870663
	44.69	0.105362		44.71	0.0896062
	44.75	0.111201		44.75	0.0914441
	44.79	0.117548		44.8	0.093485
	44.85	0.121405		44.84	0.094973
	44.9	0.124353		44.9	0.0971958
	44.94	0.12909		44.95	0.0977888
	44.99	0.131428		44.99	0.10081
	45.03	0.133783		45.04	0.10244
	45.08	0.137177		45.09	0.103416
	45.14	0.14144		45.14	0.10541
	45.19	0.144153		45.18	0.10649
	45.23	0.146903		45.23	0.108002
	45.28	0.150297		45.28	0.107239
	45.32	0.153023		45.33	0.108717
	45.38	0.155205		45.37	0.110359
	45.43	0.155463		45.43	0.111317
	45.47	0.15817		45.47	0.109888
	45.52	0.161809		45.52	0.111786
	45.57	0.163347		45.57	0.112536
	45.62	0.163169		45.61	0.112717
	45.66	0.166933		45.67	0.112071
	45.71	0.169261		45.71	0.111869
	45.76	0.169789		45.77	0.111475
	45.82	0.170526		45.81	0.109959
	45.87	0.171208		45.87	0.109289
	45.92	0.171373		45.92	0.110473
	45.96	0.170534		45.96	0.110416
	46.02	0.170858		46.01	0.107946
	46.06	0.173868		46.07	0.105828
	46.11	0.175296		46.11	0.105358
	46.16	0.170741		46.16	0.104281
	46.21	0.171716		46.21	0.103803
	46.26	0.171461		46.25	0.103089
	46.3	0.169688		46.3	0.101326
	46.35	0.170971		46.34	0.0989691
	46.4	0.170746		46.4	0.099522
	46.45	0.169174		46.45	0.0965189
	46.49	0.167686		46.5	0.0943538
	46.55	0.16745		46.54	0.0925157
	46.59	0.165772		46.59	0.0937716
	46.65	0.164374		46.64	0.0918175
	46.69	0.162955		46.68	0.0892575
	46.74	0.164683		46.73	0.0873584
	46.78	0.161753		46.79	0.0862212
	46.84	0.159915		46.84	0.0842091
	46.88	0.158359		46.88	0.0824441
	46.93	0.157313		46.93	0.081011
	46.98	0.154897		46.97	0.0781129
	47.03	0.153548		47.02	0.0774258
	47.07	0.152226		47.08	0.0762477
	47.12	0.150395		47.12	0.0742506
	47.17	0.148911		47.17	0.0730785
	47.21	0.146881		47.22	0.0713534
	47.26	0.145349		47.27	0.0681163
	47.31	0.144004		47.31	0.0681043
	47.36	0.142029		47.36	0.0671952
	47.41	0.139156		47.41	0.0644311
	47.46	0.139067		47.46	0.062623
	47.5	0.135711		47.51	0.0611159
	47.56	0.132982		47.56	0.0615458
	47.6	0.131015		47.6	0.0602227
	47.64	0.130831		47.65	0.0577676
	47.7	0.130637		47.69	0.0555245
	47.75	0.127729		47.75	0.0554224
	47.8	0.124312		47.79	0.0538213
	47.84	0.122879		47.84	0.0516962
	47.89	0.121278		47.89	0.0495291
	47.94	0.119615		47.94	0.0484761
	47.99	0.11703		47.99	0.048479
	48.04	0.113527		48.04	0.0470669
	48.09	0.112025		48.08	0.0458238
	48.13	0.113063		48.13	0.0440197
	48.18	0.110294		48.18	0.0420846
	48.22	0.108104		48.23	0.0409475
	48.28	0.104809		48.28	0.0407054
	48.32	0.101975		48.32	0.0379103
	48.38	0.101205		48.37	0.0376292
	48.42	0.0999439		48.43	0.0378501
	48.47	0.0958064		48.47	0.037214
	48.52	0.0950318		48.52	0.0356259
	48.56	0.0951192		48.57	0.0343979
	48.61	0.0935997		48.61	0.0329408
	48.66	0.0910532		48.66	0.0314917
	48.71	0.0892637		48.71	0.0304316
	48.76	0.0876602		48.76	0.0292515
	48.81	0.0851277		48.8	0.0294524
	48.85	0.082468		48.86	0.0284093
	48.9	0.0813695		48.9	0.0265632
	48.94	0.0818389		48.95	0.0262411
	49	0.0793455		49	0.025208
	49.05	0.076992		49.04	0.023011
	49.1	0.0761705		49.09	0.0232339
	49.14	0.0727329		49.14	0.0214888
	49.19	0.0712533		49.21	0.0199776
	49.25	0.0709169		49.26	0.0199635
	49.3	0.0682184		49.32	0.0185554
	49.35	0.0665979		49.37	0.0170473
	49.4	0.0653954		49.41	0.0171493
	49.45	0.0624539		49.46	0.0193402
	49.5	0.0605973		49.5	0.0182481
	49.54	0.0611567		49.56	0.015811
	49.59	0.0633702		49.6	0.0151049
	49.63	0.0617686		49.65	0.0144058
	49.69	0.0577622		49.7	0.0138017
	49.74	0.0564397		49.75	0.0138816
	49.79	0.0550302		49.8	0.0131475
	49.83	0.0535625		49.84	0.0116164
	49.88	0.053668		49.89	0.0115733
	49.92	0.0526154		49.94	0.0101902
	49.98	0.050316		49.98	0.00950617
	50.02	0.0497904		50.04	0.010402
	50.07	0.0485879		50.08	0.010238
	50.12	0.0471703		50.13	0.00704188
	50.17	0.0471818		50.18	0.00774578
	50.21	0.0458282		50.23	0.00744769
	50.26	0.0421117		50.28	0.00607559
	50.31	0.0432572		50.32	0.00636852
	50.36	0.0425597		50.38	0.0075004
	50.4	0.0391801		50.42	0.00815033
	50.46	0.0392776		50.47	0.00711823
	50.51	0.0402511		50.52	0.00552814
	50.56	0.0409066		50.57	0.00528204
	50.6	0.039274		50.61	0.00651396
	50.65	0.0376255		50.66	0.00494587
	50.7	0.037407		50.71	0.00285277
	50.74	0.0383174		50.75	0.0025257
	50.79	0.0344298		50.81	0.00270158
	50.84	0.0323303		50.85	0.00305251
	50.89	0.0320418		50.91	0.00361039
	50.94	0.0312793		50.95	0.00278932
	50.99	0.0321018		51	0.000727221
	51.03	0.0323302		51.04	0.000698144
	51.08	0.0309516		51.09	0.00155405
	51.13	0.0279391		51.14	0.000708954
	51.18	0.0268476		51.2	-0.00153816
	51.23	0.0277821		51.24	-0.00103424
	51.28	0.0274136		51.29	1.3668e-05
	51.33	0.0241221		51.33	0.00150259
	51.37	0.0238145		51.38	0.0017755
	51.42	0.0245269		51.43	-0.000188599
	51.46	0.0260103		51.47	-0.00135268
	51.51	0.0260608		51.53	-0.00183879
	51.56	0.0231803		51.57	-0.00239787
	51.62	0.0225359		51.63	-0.00216898
	51.66	0.0213263		51.67	-0.000849056
	51.71	0.0198907		51.72	-0.00167415
	51.75	0.0200701		51.76	-0.00342123
	51.81	0.0217257		51.81	-0.00277932
	51.85	0.0197831		51.86	-0.00296942
	51.9	0.0174406		51.92	-0.00410853
	51.95	0.0182251		51.96	-0.00348261
	51.99	0.0179645		52.01	-0.0037017
	52.05	0.016743		52.05	-0.00487778
	52.09	0.0164614		52.1	-0.00424388
	52.14	0.0158859		52.15	-0.00501697
	52.18	0.0140143		52.2	-0.00488207
	52.24	0.0146949		52.25	-0.00472416
	52.29	0.0136104		52.3	-0.00351526
	52.34	0.0132038		52.35	-0.00318135
	52.38	0.0133302		52.39	-0.00419143
	52.43	0.0140847		52.44	-0.00492852
	52.47	0.0144781		52.48	-0.0040486
	52.52	0.0126906		52.54	-0.00491971
	52.58	0.0123252		52.59	-0.00436081
	52.63	0.0129807		52.64	-0.00372791
	52.69	0.0117342		52.69	-0.004925
	52.72	0.0113755		52.74	-0.0053571
	52.78	0.0124911		52.79	-0.00438419
	52.82	0.0106295		52.83	-0.00464227
	52.88	0.00962408		52.88	-0.00482636
	52.92	0.0103935		52.93	-0.00395746
	52.97	0.010399		52.99	-0.00430457
	53.01	0.0103683		53.03	-0.00353465
	53.07	0.0100199		53.08	-0.00325074
	53.12	0.0092174		53.13	-0.00455784
	53.16	0.00958579		53.17	-0.00343891
	53.21	0.00984228		53.22	-0.00304701
	53.26	0.00811576		53.27	-0.00195011
	53.31	0.00834924		53.32	-5.8201e-05
	53.35	0.00942763		53.37	-0.000634296
	53.41	0.0102812		53.41	-0.00121537
	53.45	0.0112816		53.46	7.85321e-05
	53.5	0.0105041		53.51	-0.000424563
	53.55	0.0102066		53.56	2.33415e-05
	53.6	0.0108421		53.61	0.000390246
	53.64	0.00972244		53.65	2.517e-05
	53.69	0.00970893		53.7	0.000955075
	53.74	0.0104634		53.75	0.00314798
	53.79	0.00924489		53.8	0.00286588
	53.84	0.0100984		53.85	0.00134979
	53.89	0.0119489		53.9	0.00199669
	53.93	0.0112152		53.94	0.00251762
	53.98	0.00967874		53.99	0.00352152
	54.03	0.00964022		54.04	0.00394043
	54.07	0.00955161		54.09	0.00508633
	54.12	0.00997009		54.14	0.00636924
	54.17	0.0102196		54.19	0.00711614
	54.22	0.0106181		54.24	0.00710404
	54.27	0.0120485		54.28	0.00837797
	54.32	0.012403		54.33	0.00945387
	54.36	0.0119164		54.37	0.0093168
	54.41	0.0122469		54.43	0.00998268
	54.46	0.0129904		54.47	0.0106646
	54.52	0.011915		54.53	0.0124475
	54.56	0.0117544		54.57	0.0126974
	54.61	0.0122738		54.62	0.0132113
	54.66	0.0134123		54.66	0.0148592
	54.7	0.0131927		54.71	0.0149441
	54.75	0.0127792		54.76	0.0153941
	54.79	0.0139176		54.8	0.016391
	54.85	0.0139742		54.86	0.0183619
	54.9	0.0131896		54.91	0.0179278
	54.95	0.0136121		54.96	0.0189247
	54.99	0.0147415		55	0.0203206
	55.04	0.014927		55.05	0.0217005
	55.08	0.0140674		55.09	0.0220724
	55.14	0.01518		55.15	0.0236543
	55.18	0.0155914		55.19	0.0246812
	55.22	0.0160767		55.25	0.0249921
	55.28	0.0165283		55.29	0.025541
	55.33	0.0176718		55.34	0.0266179
	55.38	0.0170433		55.39	0.0270769
	55.42	0.0173917		55.43	0.0286698
	55.47	0.0176572		55.48	0.0303637
	55.51	0.0181696		55.54	0.0298246
	55.57	0.0185971		55.58	0.0294475
	55.62	0.0199526		55.63	0.0304764
	55.67	0.0194961		55.68	0.0315023
	55.71	0.0192625		55.72	0.0320582
	55.76	0.019645		55.77	0.0327731
	55.81	0.0204855		55.82	0.033115
	55.85	0.0206098		55.87	0.0330039
	55.9	0.0209223		55.92	0.0335008
	55.96	0.0212659		55.97	0.0330387
	56.01	0.0216104		56.01	0.0347917
	56.06	0.0214239		56.07	0.0350366
	56.11	0.0220484		56.11	0.0349915
	56.16	0.0225789		56.17	0.0355354
	56.21	0.0230803		56.21	0.0362333
	56.25	0.0233337		56.26	0.0354672
	56.31	0.0237773		56.31	0.0347421
	56.35	0.0244237		56.35	0.034495
	56.4	0.0248002		56.41	0.0352699
	56.45	0.0236947		56.46	0.0351728
	56.5	0.0241131		56.5	0.0342787
	56.55	0.0239596		56.55	0.0338656
	56.6	0.0250261		56.6	0.0350705
	56.64	0.0243915		56.64	0.0340275
	56.69	0.024119		56.69	0.0325824
	56.74	0.0252135		56.74	0.0320613
	56.78	0.0253339		56.79	0.0324972
	56.84	0.0244004		56.84	0.0320851
	56.88	0.0244978		56.89	0.03087
	56.93	0.0248923		56.94	0.0306339
	56.97	0.0248817		56.98	0.0310488
	57.03	0.0241533		57.03	0.0305607
	57.08	0.0246208		57.07	0.0300597
	57.12	0.0258151		57.13	0.0293845
	57.17	0.0252656		57.18	0.0288734
	57.22	0.0250031		57.23	0.0276103
	57.27	0.0252306		57.27	0.0274813
	57.31	0.025161		57.32	0.0270212
	57.36	0.0244365		57.36	0.0266381
	57.41	0.024181		57.41	0.025778
	57.47	0.0242395		57.46	0.0244699
	57.51	0.0242649		57.52	0.0246338
	57.56	0.0236274		57.56	0.0240017
	57.6	0.0235348		57.61	0.0229086
	57.65	0.0240713		57.66	0.0224235
	57.69	0.0237697		57.7	0.0230055
	57.75	0.0225703		57.75	0.0211954
	57.8	0.0227267		57.79	0.0203063
	57.85	0.0226442		57.85	0.0201862
	57.89	0.0224806		57.9	0.0192951
	57.94	0.0221151		57.95	0.018696
	57.99	0.0217396		57.99	0.0181449
	58.03	0.02097		58.04	0.0190108
	58.09	0.0210515		58.09	0.0185457
	58.14	0.021281		58.13	0.0164986
	58.18	0.0220994		58.18	0.0164755
	58.23	0.0214959		58.24	0.0159164
	58.28	0.0204504		58.28	0.0150943
	58.32	0.0203898		58.33	0.0157772
	58.38	0.0201654		58.38	0.0151712
	58.42	0.0195307		58.42	0.0136201
	58.46	0.0197811		58.47	0.01301
	58.52	0.0192217		58.52	0.0130779
	58.57	0.0186802		58.57	0.0122188
	58.62	0.0188887		58.61	0.0117037
	58.66	0.0183231		58.67	0.0114166
	58.71	0.0179655		58.71	0.0106475
	58.75	0.0176149		58.76	0.00972643
	58.81	0.0168925		58.81	0.00951934
	58.86	0.016678		58.85	0.00902326
	58.9	0.0167894		58.9	0.00907516
	58.95	0.0156779		58.96	0.00904305
	59	0.0154044		59	0.00917697
	59.05	0.0159248		59.05	0.00924788
	59.1	0.0168113		59.1	0.00830278
	59.14	0.0164237		59.15	0.00700469
	59.18	0.0163591		59.19	0.00657561
	59.24	0.0152617		59.24	0.00674452
	59.29	0.0148792		59.29	0.00728842
	59.34	0.0139487		59.33	0.00589434
	59.4	0.0145892		59.39	0.00539923
	59.44	0.0143526		59.44	0.00599013
	59.51	0.0131003		59.5	0.00524002
	59.57	0.0136829		59.54	0.00460394
	59.6	0.0131632		59.59	0.00392085
	59.66	0.0130418		59.64	0.00405075
	59.71	0.0122342		59.68	0.00404468
	59.75	0.0117896		59.74	0.00323056
	59.8	0.0119061		59.79	0.00246247
	59.84	0.0112505		59.84	0.00339937
	59.9	0.0106021		59.88	0.0045733
	59.94	0.0106905		59.93	0.0038982
	59.99	0.0119029		59.97	0.00327512
	60.04	0.0117534		60.03	0.00276801
	60.09	0.0106999		60.07	0.00224993
	60.13	0.0105903		60.11	0.00191986
	60.18	0.0107638		60.17	0.00201674
	60.23	0.00996227		60.22	0.00123065
	60.27	0.00941066		60.27	0.00141255
	60.33	0.00921324		60.31	0.00120248
	60.38	0.00893872		60.36	0.000910381
	60.43	0.00868521		60.4	0.000769305
	60.47	0.0081796		60.45	0.00081221
	60.52	0.00847108		60.51	5.30953e-05
	60.56	0.00833847		60.56	0
	60.61	0.00808995		60.6	0.000150924
	60.67	0.00770853		60.66	-0.000494191
	60.72	0.00751902		60.7	-0.000732267
	60.76	0.00742941		60.74	-0.000441343
	60.81	0.00686689		60.79	-0.000644438
	60.86	0.00679137		60.84	-0.000642534
	60.9	0.00637176		60.89	0.00104637
	60.95	0.00691525		60.94	0.00103428
	61.01	0.00786183		60.99	-0.00051682
	61.05	0.00815521		61.03	8.51042e-05
	61.1	0.0064047		61.08	-0.000574991
	61.15	0.00621418		61.13	-0.000790086
	61.19	0.00696057		61.18	-0.000147182
	61.24	0.00596705		61.22	0.000185742
	61.28	0.00620244		61.28	-0.00104537
	61.34	0.00679102		61.32	-0.000893449
	61.38	0.00615941		61.38	-2.05629e-05
	61.44	0.00605199		61.42	-0.000257639
	61.48	0.00601938		61.47	-0.000437734
	61.53	0.00617786		61.51	-6.68106e-05
	61.58	0.00595735		61.57	-0.000488925
	61.63	0.00570483		61.62	-0.00067702
	61.67	0.00571422		61.66	-0.000133097
	61.73	0.0056438		61.71	-0.000191192
	61.77	0.00583519		61.75	0.000478732
	61.82	0.00564667		61.8	0.000371637
	61.87	0.00542316		61.86	0.000756522
	61.91	0.00583354		61.9	0.00132245
	61.96	0.00606003		61.95	0.00194635
	62.02	0.00587461		62	0.000952255
	62.06	0.006474		62.04	0.00103218
	62.1	0.00592938		62.1	0.00157307
	62.16	0.00583597		62.14	0.00352699
	62.21	0.00505245		62.19	0.00270289
	62.25	0.00569784		62.24	0.0027308
	62.3	0.00593932		62.29	0.0023207
	62.35	0.00609581		62.33	0.00264963
	62.39	0.00525019		62.38	0.00275853
	62.45	0.00563377		62.43	0.00290644
	62.5	0.00586926		62.48	0.00260634
	62.54	0.00614665		62.52	0.00345826
	62.59	0.00531513		62.58	0.00394915
	62.63	0.00571852		62.62	0.00368907
	62.69	0.0062601		62.67	0.00439298
	62.73	0.00584449		62.72	0.00535588
	62.78	0.00551797		62.77	0.00549279
	62.83	0.00650845		62.81	0.00589371
	62.88	0.00644194		62.87	0.0068816
	62.94	0.00608552		62.92	0.0069075
	62.99	0.00667501		62.97	0.00696341
	63.04	0.00675049		63.01	0.00704433
	63.08	0.00689688		63.07	0.00816122
	63.13	0.00626736		63.12	0.00864512
	63.17	0.00669875		63.17	0.00840903
	63.23	0.00692633		63.21	0.00892595
	63.28	0.00724481		63.26	0.00927185
	63.33	0.0071333		63.31	0.00946176
	63.37	0.00681168		63.35	0.00984368
	63.42	0.00722117		63.41	0.0100476
	63.46	0.00761756		63.46	0.0109345
	63.52	0.00712714		63.5	0.0109324
	63.56	0.00738653		63.55	0.0116523
	63.6	0.00800791		63.6	0.0120592
	63.66	0.00749349		63.64	0.0125641
	63.71	0.00744698		63.69	0.013041
	63.76	0.00827946		63.73	0.013803
	63.8	0.00811485		63.79	0.0137688
	63.85	0.00817633		63.84	0.0143087
	63.9	0.00796182		63.89	0.0146857
	63.95	0.0079473		63.93	0.0153326
	64	0.00820879		63.98	0.0148515
	64.05	0.00893627		64.02	0.0158664
	64.09	0.00876566		64.08	0.0161863
	64.14	0.00860914		64.12	0.0169782
	64.18	0.00843753		64.18	0.0166101
	64.23	0.00967901		64.22	0.017051
	64.28	0.0097275		64.27	0.0174429
	64.34	0.00897508		64.32	0.0180048
	64.38	0.00956947		64.36	0.0176288
	64.43	0.010047		64.42	0.0189806
	64.48	0.00995044		64.47	0.0192805
	64.52	0.00983282		64.51	0.0188525
	64.57	0.0108843		64.56	0.0193594
	64.61	0.0093957		64.61	0.0192493
	64.67	0.0102663		64.65	0.0193792
	64.72	0.00983076		64.7	0.0191541
	64.77	0.0100292		64.76	0.018581
	64.81	0.00968963		64.8	0.0189979
	64.87	0.00915021		64.85	0.0194318
	64.91	0.0092186		64.9	0.0191377
	64.96	0.0100301		64.94	0.0188237
	65.01	0.00987257		64.99	0.0190786
	65.06	0.00929305		65.04	0.0190735
	65.11	0.00960054		65.08	0.0192074
	65.15	0.00947093		65.13	0.0191963
	65.2	0.0101924		65.19	0.0187772
	65.24	0.0100648		65.24	0.0189311
	65.29	0.00973628		65.28	0.018659
	65.35	0.00978086		65.33	0.0188809
	65.39	0.0102143		65.37	0.0184438
	65.44	0.0101437		65.42	0.0181857
	65.49	0.00968722		65.47	0.0184286
	65.53	0.00987261		65.53	0.0188065
	65.59	0.0103052		65.57	0.0172725
	65.63	0.0101896		65.62	0.0171684
	65.68	0.00952206		65.67	0.0160103
	65.73	0.00959354		65.71	0.0162892
	65.78	0.00900503		65.76	0.0157301
	65.83	0.00890351		65.81	0.016324
	65.87	0.0089929		65.85	0.0155589
	65.92	0.00936339		65.91	0.0157148
	65.96	0.00975877		65.95	0.0150807
	66.02	0.00886535		66	0.0146106
	66.07	0.00937884		66.05	0.0140255
	66.11	0.00862023		66.1	0.0137444
	66.16	0.00904571		66.15	0.0137783
	66.21	0.00812119		66.2	0.0130713
	66.27	0.00874378		66.25	0.0126992
	66.32	0.00859926		66.33	0.012662
	66.37	0.00834974		66.37	0.0119639
	66.41	0.00790713		66.42	0.0110898
	66.46	0.00830961		66.46	0.0116778
	66.52	0.0075432		66.52	0.0114236
	66.56	0.00735658		66.56	0.0106966
	66.61	0.00839107		66.61	0.00988147
	66.66	0.00756255		66.66	0.0103484
	66.7	0.00717094		66.71	0.0100053
	66.75	0.00697042		66.76	0.00956318
	66.8	0.00669491		66.81	0.00895209
	66.85	0.00685039		66.85	0.00872301
	66.9	0.00703488		66.91	0.0082159
	66.95	0.00639136		66.95	0.00942582
	66.99	0.00621075		67	0.00873473
	67.04	0.00614423		67.05	0.00749963
	67.09	0.00772172		67.09	0.00770955
	67.13	0.00752811		67.14	0.00810346
	67.18	0.00561859		67.18	0.00634938
	67.24	0.00636817		67.24	0.00726527
	67.28	0.00602056		67.28	0.00730619
	67.33	0.00562204		67.34	0.00586608
	67.38	0.00614853		67.38	0.005924
	67.42	0.00614691		67.43	0.00592391
	67.47	0.0046564		67.48	0.00539181
	67.51	0.00498278		67.52	0.00545073
	67.58	0.00437246		67.57	0.00463164
	67.61	0.00454575		67.63	0.00403953
	67.67	0.00406234		67.67	0.00517445
	67.71	0.00355272		67.72	0.00453135
	67.76	0.00351921		67.77	0.00375126
	67.81	0.00393469		67.81	0.00390918
	67.85	0.00365008		67.86	0.00389309
	67.9	0.00283356		67.91	0.00446399
	67.96	0.00325914		67.96	0.0037689
	68.01	0.00269163		68	0.00283982
	68.05	0.00370702		68.06	0.00326371
	68.1	0.0027045		68.11	0.00310461
	68.14	0.00224289		68.15	0.00281353
	68.19	0.00258937		68.2	0.00263844
	68.25	0.00313795		68.24	0.00307436
	68.29	0.00160734		68.29	0.00241927
	68.34	0.00223282		68.35	0.00304015
	68.39	0.00188531		68.4	0.00204006
	68.44	0.00225279		68.44	0.00248698
	68.48	0.00168718		68.49	0.00182789
	68.53	0.000885665		68.53	0.00180581
	68.57	0.000910052		68.59	0.00214169
	68.63	0.000594633		68.63	0.00201062
	68.68	-4.88823e-05		68.68	0.00119952
	68.73	0.000204602		68.73	0.00136143
	68.77	0.000519989		68.78	0.00182933
	68.82	0.000256474		68.82	0.00210826
	68.86	-6.81388e-05		68.87	0.00134916
	68.92	-3.25577e-05		68.92	0.00129807
	68.96	0.00012283		68.97	0.00158697
	69.01	-0.000177686		69.02	0.00173388
	69.06	-0.000715202		69.07	0.00141278
	69.11	0.000221283		69.12	0.00114469
	69.16	0.000219767		69.16	0.00146161
	69.2	-0.000144846		69.21	0.00143751
	69.25	-0.000656361		69.26	0.00115042
	69.31	-2.77801e-05		69.31	0.00210332
	69.35	-0.000431393		69.35	0.00183025
	69.4	-0.00116791		69.4	0.00195915
	69.45	-6.64241e-05		69.45	0.00216306
	69.49	-0.000663037		69.5	0.00188396
	69.54	-0.00113955		69.55	0.00195787
	69.61	-0.000992874		69.61	0.00227175
	69.66	-0.00116439		69.65	0.00220967
	69.72	-0.000864809		69.7	0.00201758
	69.77	-0.00127232		69.76	0.00234847
	69.82	-0.00134084		69.8	0.00395739
	69.86	-0.00111645		69.85	0.00371429
	69.91	-0.000780969		69.9	0.0026412
	69.95	0.000281419		69.95	0.0036011
	70.01	0		69.99	0.00392903
	70.05	2.43874e-05		70.04	0.00470393
	70.09	0.000175775		70.09	0.00390084
	70.15	0.000509356		70.13	0.00491776
	70.2	-0.00021116		70.19	0.00382965
	70.24	0.000882228		70.24	0.00483055
	70.29	0.00113671		70.29	0.00553345
	70.34	-3.18036e-05		70.33	0.00581238
	70.39	0.00191168		70.38	0.00601228
	70.44	0.000712165		70.42	0.00476421
	70.49	0.00105165		70.48	0.00499909
	70.54	-4.86646e-06		70.53	0.006629
	70.58	-0.000910479		70.57	0.00755492
	70.63	-0.000314995		70.62	0.00591983
	70.68	0.00148449		70.67	0.00658373
	70.72	0.000857877		70.72	0.00655964
	70.77	0.000965361		70.76	0.00894056
	70.83	0.000597942		70.81	0.00880546
	70.87	0.00062433		70.87	0.00758735
	70.92	0.00304581		70.91	0.00875227
	70.97	0.0023293		70.96	0.00935018
	71.02	0.00167478		71.01	0.00931608
	71.06	0.00201917		71.05	0.00942201
	71.11	0.00282766		71.1	0.00978291
	71.16	0.00332014		71.14	0.00996283
	71.2	0.00323453		71.2	0.0110827
	71.26	0.00260911		71.24	0.0101746
	71.3	0.00350549		71.3	0.0109455
	71.35	0.00408298		71.35	0.0104734
	71.4	0.00197246		71.39	0.0105254
	71.45	0.00226695		71.44	0.0109303
	71.49	0.00239333		71.49	0.0117492
	71.55	0.00207192		71.53	0.0125651
	71.59	0.0024163		71.59	0.012121
	71.64	0.00405179		71.63	0.0134179
	71.69	0.00465727		71.68	0.0128918
	71.74	0.00459676		71.73	0.0130587
	71.78	0.00493114		71.77	0.0139746
	71.84	0.00397172		71.82	0.0144985
	71.89	0.00628221		71.87	0.0156144
	71.92	0.0062915		71.92	0.0161983
	71.98	0.00809508		71.96	0.0144203
	72.03	0.00827157		72.02	0.0152162
	72.08	0.00885105		72.07	0.0161801
	72.12	0.00661444		72.11	0.015259
	72.17	0.00842692		72.16	0.0158209
	72.21	0.00886331		72.21	0.0164498
	72.27	0.00834889		72.25	0.0165497
	72.32	0.00978637		72.31	0.0143426
	72.36	0.00961676		72.35	0.0139025
	72.41	0.00819025		72.4	0.0155464
	72.46	0.00620073		72.45	0.0158703
	72.5	0.00709912		72.49	0.0146703
	72.55	0.0088416		72.55	0.0150091
	72.6	0.00807909		72.59	0.0156781
	72.65	0.00830757		72.65	0.015532
	72.71	0.00933015		72.69	0.0173639
	72.75	0.00915554		72.74	0.0174768
	72.8	0.00997702		72.79	0.0156267
	72.84	0.0125334		72.83	0.0167316
	72.9	0.011212		72.88	0.0177015
	72.94	0.0108114		72.93	0.0172484
	72.98	0.0127038		72.99	0.0181233
	73.04	0.0136343		73.03	0.0172462
	73.1	0.0130759		73.09	0.0155811
	73.15	0.0145214		73.14	0.017621
	73.19	0.0117028		73.19	0.0167309
	73.24	0.0124963		73.23	0.0167819
	73.28	0.0144697		73.28	0.0150938
	73.34	0.0135193		73.33	0.0144537
	73.38	0.0114516		73.37	0.0144526
	73.43	0.0118131		73.43	0.0169485
	73.49	0.0110147		73.48	0.0163564
	73.53	0.0115911		73.52	0.0168293
	73.58	0.0136806		73.57	0.0157722
	73.62	0.014245		73.62	0.0170181
	73.67	0.0143114		73.66	0.01686
	73.72	0.0131779		73.72	0.0156809
	73.77	0.0153804		73.77	0.0156478
	73.82	0.0155119		73.81	0.0167367
	73.87	0.0138234		73.86	0.0178207
	73.91	0.0133748		73.91	0.0186266
	73.96	0.0153163		73.95	0.0167355
	74.01	0.0183217		74	0.0168424
	74.06	0.0170462		74.05	0.0179343
	74.1	0.0150296		74.09	0.0167362
	74.16	0.0154362		74.15	0.0160251
	74.2	0.0169666		74.2	0.015875
	74.25	0.0148101		74.25	0.0152329
	74.3	0.0144756		74.29	0.0156898
	74.35	0.014155		74.34	0.0161387
	74.39	0.0139464		74.39	0.0174116
	74.44	0.0142129		74.44	0.0169205
	74.49	0.0152164		74.49	0.0170264
	74.53	0.0161368		74.54	0.0160974
	74.59	0.0160014		74.58	0.0166843
	74.64	0.0149058		74.63	0.0182702
	74.69	0.0130313		74.68	0.0179381
	74.73	0.0153097		74.72	0.019255
	74.78	0.0174632		74.77	0.0199289
	74.82	0.0177496		74.82	0.0185558
	74.88	0.0188502		74.87	0.0184167
	74.93	0.0181527		74.92	0.0201196
	74.98	0.0160821		74.97	0.0195125
	75.02	0.0166405		75.01	0.0200355
	75.07	0.018746		75.06	0.0218154
	75.12	0.0181315		75.11	0.0211033
	75.16	0.0190459		75.16	0.0196892
	75.21	0.0193514		75.2	0.0186131
	75.26	0.0181439		75.26	0.019902
	75.31	0.0152653		75.3	0.0204029
	75.36	0.0152348		75.35	0.0208668
	75.41	0.0161373		75.4	0.0218577
	75.45	0.0165767		75.45	0.0216436
	75.5	0.0175212		75.49	0.0208345
	75.55	0.0181507		75.54	0.0225244
	75.6	0.0175671		75.59	0.0229104
	75.64	0.0164825		75.64	0.0219793
	75.7	0.0188841		75.69	0.0227782
	75.74	0.0191085		75.74	0.0230741
	75.79	0.018175		75.78	0.02285
	75.84	0.0186855		75.83	0.0241509
	75.88	0.0187379		75.88	0.0241208
	75.94	0.0182604		75.92	0.0231647
	75.99	0.0197189		75.98	0.0242436
	76.03	0.0181393		76.02	0.0243055
	76.08	0.0183238		76.08	0.0247904
	76.13	0.0197693		76.12	0.0241213
	76.17	0.0182307		76.17	0.0240322
	76.23	0.0179662		76.22	0.0242302
	76.27	0.0166946		76.27	0.0250691
	76.31	0.016847		76.31	0.025099
	76.36	0.0173055		76.37	0.0251549
	76.42	0.0181171		76.42	0.0258628
	76.48	0.0183327		76.47	0.0269267
	76.52	0.0185971		76.52	0.0269886
	76.58	0.0188036		76.56	0.0261965
	76.62	0.020099		76.62	0.0267144
	76.67	0.0206335		76.66	0.0272053
	76.71	0.0186939		76.72	0.0275412
	76.77	0.0190275		76.76	0.0280491
	76.81	0.0193969		76.81	0.027539
	76.87	0.0214564		76.86	0.0277629
	76.91	0.0215828		76.91	0.0286428
	76.96	0.0197873		76.95	0.0284268
	77	0.0198627		76.98	0.0285537
	77.05	0.0218732		77.02	0.0267426
	77.1	0.0209177		77.08	0.0295145
	77.12	0.0223399		77.12	0.0294144
	77.17	0.0214304		77.17	0.0273063
	77.22	0.0206238		77.22	0.0264572
	77.26	0.0200222		77.27	0.0277922
	77.31	0.0198417		77.31	0.0291321
	77.36	0.0199282		79.36	0.0236712
	77.41	0.0203157
	79.46	0.0211525

## Sheet: S Fig 1b blot
Supplementary Figure 1d
anti-FLAG

## Sheet: S Fig 1c
Supplementary Figure 1d

## Sheet: S Fig 1d
Supplementary Figure 1d

## Sheet: S Fig 2a
Supplementary Figure 2a
anti-FLAG

## Sheet: S Fig 2b grad
Figure S2. Characterization of S. haemolyticus VgaALC interactions with ribosomes and preparation of samples for cryo-EM reconstructions. b Polysome profiles and immunoblot analyses of FLAG3-tagged S. haemolyticus VgaALC-EQ2 ectopically expressed in wild-type SH-1000 S. aureus. Experiments were performed both in the presence or absence of 0.5 mM ATP in gradients
	no ATP			0.5 mM ATP
	Position, mm	A280, a.u.		Position, mm	A280, a.u.
	0	0.312689		0	-0.248455
	0.06	0.353434		0.07	1.69419
	0.11	0.457461		0.12	-0.711869
	0.16	0.498796		0.16	-0.721532
	0.2	0.462708		0.21	-0.765723
	0.25	0.934325		0.26	-0.587877
	0.29	0.507201		0.31	-0.4902
	0.34	0.333057		0.35	-0.43476
	0.4	0.361937		0.4	-0.403575
	0.45	0.445447		0.44	-0.412116
	0.5	0.511863		0.5	-0.421168
	0.54	0.60334		0.55	-0.428266
	0.59	0.579468		0.6	-0.436023
	0.63	0.653151		0.65	-0.443233
	0.69	1.96727		0.69	-0.450622
	0.72	0.443154		0.73	-0.45702
	0.78	0.416149		0.79	-0.462038
	0.83	0.27576		0.83	-0.505962
	0.88	0.309009		0.89	-0.53281
	0.92	0.40204		0.93	0.128963
	0.97	0.533413		0.98	-0.671973
	1.02	0.538016		1.03	-0.784435
	1.07	0.487498		1.07	-0.766949
	1.12	0.470082		1.13	-0.705254
	1.17	0.53657		1.18	-0.666507
	1.22	0.517718		1.22	-0.600251
	1.26	0.492384		1.27	-0.587151
	1.31	0.449205		1.32	-0.581383
	1.35	0.498928		1.36	-0.574404
	1.4	0.502552		1.42	-0.572506
	1.46	0.492996		1.46	-0.573104
	1.5	0.480437		1.51	-0.569008
	1.55	0.485341		1.55	-0.566394
	1.6	0.471679		1.61	-0.566586
	1.65	0.466416		1.65	-0.567623
	1.7	0.475747		1.7	-0.567218
	1.74	0.464699		1.75	-0.56746
	1.8	0.431282		1.8	-0.568438
	1.84	0.474695		1.84	-0.569834
	1.89	0.467584		1.9	-0.570722
	1.93	0.45747		1.94	-0.572001
	1.98	0.423767		1.98	-0.573464
	2.03	0.473649		2.04	-0.574353
	2.08	0.464271		2.09	-0.575326
	2.13	0.853223		2.14	-0.576385
	2.17	1.59674		2.18	-0.577124
	2.22	0.32054		2.23	-0.576722
	2.27	0.984432		2.27	-0.575859
	2.32	1.05857		2.33	-0.57641
	2.37	0.612164		2.37	-0.577203
	2.42	0.613101		2.42	-0.579011
	2.46	0.610989		2.48	-0.511228
	2.52	0.610768		2.52	-0.522519
	2.56	0.613886		2.57	0.1948
	2.6	0.613075		2.61	0.50062
	2.66	0.614046		2.66	0.492022
	2.7	0.615592		2.7	0.481905
	2.76	0.617689		2.76	0.471375
	2.8	0.61994		2.81	0.46471
	2.85	0.621885		2.86	0.464617
	2.89	0.623081		2.9	0.465869
	2.95	0.624299		2.95	0.467968
	2.99	0.625965		3	0.471115
	3.05	0.627739		3.05	0.475658
	3.09	0.63037		3.09	0.480084
	3.14	0.630891		3.15	0.484026
	3.18	0.632352		3.19	0.488664
	3.23	0.634288		3.24	0.493061
	3.28	0.63597		3.29	0.497939
	3.32	0.637916		3.33	0.508024
	3.37	0.640104		3.39	0.508303
	3.43	0.641643		3.44	0.513229
	3.48	0.643139		3.48	0.517897
	3.52	0.644471		3.53	0.523083
	3.57	0.64822		3.58	0.52788
	3.61	0.648676		3.62	0.533876
	3.66	0.652524		3.68	0.538717
	3.72	0.652703		3.72	0.543695
	3.77	0.653899		3.77	0.547302
	3.81	0.657497		3.82	0.551115
	3.86	0.659898		3.87	0.555608
	3.91	0.661755		3.92	0.56036
	3.95	0.664478		3.96	0.565348
	4	0.667361		4.01	0.568858
	4.05	0.670683		4.05	0.572522
	4.1	0.671332		4.11	0.578312
	4.15	0.675907		4.16	0.582078
	4.2	0.675651		4.21	0.584939
	4.24	0.676483		4.25	0.587867
	4.29	0.678661		4.3	0.592903
	4.35	0.678953		4.35	0.597224
	4.39	0.678188		4.4	0.599724
	4.43	0.681085		4.44	0.604187
	4.49	0.682374		4.49	0.606736
	4.53	0.679153		4.54	0.609796
	4.58	0.680451		4.59	0.611297
	4.63	0.678875		4.64	0.610759
	4.68	0.678097		4.69	0.612853
	4.72	0.67427		4.73	0.611866
	4.78	0.668746		4.78	0.611326
	4.82	0.665959		4.83	0.608687
	4.87	0.663707		4.87	0.609147
	4.92	0.655282		4.93	0.607082
	4.97	0.651582		4.98	0.604352
	5.02	0.648219		5.03	0.601249
	5.07	0.64206		5.08	0.600016
	5.12	0.634004		5.13	0.59626
	5.17	0.628297		5.18	0.591038
	5.21	0.619195		5.22	0.587095
	5.27	0.611983		5.27	0.582282
	5.32	0.604225		5.33	0.577214
	5.37	0.59547		5.38	0.571017
	5.41	0.588983		5.42	0.564693
	5.46	0.580403		5.47	0.5586
	5.5	0.570617		5.51	0.551948
	5.55	0.558645		5.57	0.544588
	5.61	0.548708		5.61	0.537695
	5.65	0.541507		5.67	0.533537
	5.7	0.529697		5.71	0.523578
	5.75	0.517791		5.76	0.516398
	5.8	0.508234		5.81	0.509029
	5.84	0.498788		5.85	0.5013
	5.89	0.490023		5.9	0.493008
	5.95	0.47623		5.95	0.484722
	5.99	0.465915		5.99	0.476942
	6.04	0.455632		6.05	0.468751
	6.08	0.44506		6.1	0.460665
	6.13	0.433542		6.14	0.451969
	6.18	0.422608		6.19	0.443143
	6.22	0.413584		6.24	0.434291
	6.28	0.403388		6.29	0.425983
	6.32	0.393629		6.33	0.417441
	6.37	0.385837		6.38	0.408482
	6.42	0.379628		6.43	0.400933
	6.48	0.368727		6.48	0.392747
	6.52	0.359838		6.53	0.385635
	6.57	0.349911		6.58	0.377457
	6.61	0.344607		6.62	0.370333
	6.66	0.337852		6.67	0.363381
	6.71	0.327521		6.72	0.356811
	6.76	0.318335		6.77	0.349271
	6.8	0.312999		6.82	0.341492
	6.85	0.302739		6.87	0.33314
	6.9	0.292164		6.91	0.326672
	6.95	0.284525		6.96	0.318271
	7	0.27761		7.01	0.310943
	7.04	0.269734		7.05	0.304304
	7.1	0.262228		7.11	0.298782
	7.14	0.256062		7.15	0.291993
	7.2	0.249906		7.2	0.285037
	7.24	0.244728		7.25	0.2791
	7.29	0.236103		7.3	0.273062
	7.33	0.230811		7.35	0.267454
	7.39	0.227804		7.4	0.26084
	7.43	0.223151		7.44	0.25553
	7.47	0.215542		7.48	0.251679
	7.52	0.208861		7.54	0.245788
	7.58	0.204349		7.59	0.240633
	7.63	0.199287		7.63	0.235276
	7.67	0.192315		7.68	0.233573
	7.72	0.183589		7.73	0.227768
	7.76	0.18116		7.77	0.22187
	7.82	0.177817		7.83	0.216655
	7.87	0.170129		7.87	0.214486
	7.92	0.16359		7.92	0.209678
	7.96	0.160651		7.97	0.203271
	8.01	0.156182		8.02	0.200988
	8.06	0.15191		8.07	0.197902
	8.1	0.148397		8.11	0.194669
	8.15	0.147252		8.16	0.190014
	8.2	0.142808		8.2	0.18759
	8.25	0.138418		8.26	0.185402
	8.3	0.1354		8.31	0.18214
	8.35	0.134575		8.36	0.177662
	8.4	0.128007		8.42	0.176463
	8.46	0.124314		8.47	0.174172
	8.5	0.124088		8.51	0.171684
	8.55	0.118492		8.56	0.168717
	8.6	0.114479		8.61	0.168938
	8.65	0.111466		8.65	0.165593
	8.7	0.110991		8.7	0.162173
	8.75	0.107706		8.76	0.161246
	8.8	0.103964		8.81	0.158529
	8.84	0.103509		8.85	0.157274
	8.89	0.102123		8.9	0.154556
	8.93	0.097896		8.94	0.154677
	8.99	0.095839		8.99	0.153562
	9.03	0.095057		9.03	0.150613
	9.09	0.09419		9.09	0.148917
	9.13	0.090518		9.14	0.147588
	9.18	0.088524		9.19	0.1469
	9.22	0.089063		9.23	0.14367
	9.27	0.086549		9.28	0.142821
	9.32	0.084103		9.33	0.141079
	9.38	0.082163		9.37	0.139441
	9.42	0.079842		9.43	0.136858
	9.47	0.078935		9.48	0.135218
	9.52	0.075416		9.52	0.133938
	9.56	0.073326		9.57	0.132073
	9.61	0.072312		9.62	0.130494
	9.65	0.07195		9.66	0.128094
	9.71	0.07159		9.72	0.126131
	9.75	0.068343		9.76	0.124924
	9.81	0.067703		9.81	0.12252
	9.85	0.068375		9.86	0.119991
	9.9	0.066695		9.91	0.118687
	9.95	0.064007		9.96	0.117717
	9.99	0.062299		10.02	0.114716
	10.04	0.061417		10.05	0.112758
	10.09	0.061371		10.1	0.111983
	10.14	0.060477		10.15	0.109467
	10.19	0.058737		10.19	0.107395
	10.24	0.057162		10.24	0.104222
	10.28	0.058035		10.29	0.10272
	10.33	0.055015		10.34	0.10135
	10.38	0.052327		10.39	0.099286
	10.43	0.053174		10.44	0.097514
	10.48	0.053589		10.48	0.094554
	10.53	0.050537		10.54	0.094751
	10.58	0.048453		10.58	0.092469
	10.62	0.049551		10.63	0.090171
	10.67	0.048889		10.68	0.088327
	10.72	0.047566		10.73	0.087634
	10.77	0.045983		10.77	0.085468
	10.82	0.047605		10.82	0.083699
	10.86	0.047142		10.87	0.083089
	10.91	0.045478		10.91	0.081902
	10.96	0.04674		10.97	0.080456
	11.01	0.047072		11.02	0.078344
	11.06	0.04766		11.07	0.077802
	11.1	0.046885		11.11	0.076822
	11.15	0.045851		11.16	0.075571
	11.19	0.045447		11.2	0.073778
	11.25	0.044839		11.26	0.073223
	11.3	0.043878		11.31	0.072827
	11.35	0.044021		11.35	0.072282
	11.39	0.045063		11.4	0.070934
	11.44	0.045268		11.45	0.070704
	11.49	0.045883		11.5	0.071035
	11.53	0.049116		11.54	0.069443
	11.58	0.048173		11.59	0.071488
	11.64	0.046814		11.63	0.067885
	11.68	0.046596		11.69	0.067647
	11.73	0.04755		11.75	0.067399
	11.79	0.048488		11.79	0.067838
	11.84	0.051929		11.84	0.067818
	11.9	0.05058		11.9	0.067221
	11.95	0.05352		11.94	0.066954
	11.99	0.056591		12	0.067046
	12.04	0.054449		12.05	0.067084
	12.08	0.054386		12.09	0.066839
	12.14	0.055063		12.14	0.067239
	12.19	0.055596		12.19	0.06718
	12.24	0.060528		12.24	0.067567
	12.28	0.057841		12.28	0.067118
	12.33	0.058893		12.34	0.068191
	12.38	0.059052		12.38	0.06774
	12.42	0.059792		12.43	0.068543
	12.47	0.062175		12.48	0.070076
	12.51	0.063711		12.53	0.069458
	12.57	0.064017		12.57	0.068727
	12.62	0.064966		12.62	0.069012
	12.67	0.066321		12.67	0.06983
	12.71	0.068074		12.71	0.07072
	12.76	0.06826		12.77	0.07152
	12.81	0.069398		12.82	0.071356
	12.86	0.071501		12.86	0.071745
	12.91	0.074643		12.91	0.072505
	12.96	0.074125		12.96	0.073236
	13	0.073192		13	0.073544
	13.05	0.076504		13.06	0.07396
	13.1	0.078008		13.11	0.073955
	13.15	0.075005		13.15	0.074245
	13.19	0.075992		13.2	0.073981
	13.25	0.077843		13.25	0.076791
	13.29	0.079295		13.3	0.075244
	13.34	0.078184		13.34	0.075041
	13.39	0.08144		13.39	0.075968
	13.44	0.080687		13.43	0.076702
	13.49	0.080734		13.49	0.077324
	13.53	0.080122		13.54	0.076861
	13.58	0.081052		13.59	0.076424
	13.62	0.088125		13.63	0.077521
	13.68	0.08274		13.68	0.078472
	13.73	0.081427		13.72	0.07997
	13.78	0.082102		13.78	0.079021
	13.82	0.082444		13.83	0.078617
	13.87	0.082208		13.88	0.079524
	13.91	0.082618		13.92	0.079846
	13.96	0.082613		13.97	0.079403
	14.01	0.082506		14.02	0.078943
	14.07	0.083079		14.06	0.079693
	14.11	0.083174		14.11	0.08002
	14.16	0.0821		14.17	0.079521
	14.21	0.081939		14.21	0.079879
	14.25	0.08166		14.26	0.079825
	14.3	0.08192		14.31	0.079938
	14.34	0.081639		14.35	0.079274
	14.4	0.08226		14.41	0.079703
	14.45	0.081786		14.45	0.079819
	14.5	0.080875		14.5	0.078619
	14.54	0.080353		14.54	0.078291
	14.59	0.082241		14.6	0.078271
	14.64	0.081728		14.64	0.078616
	14.69	0.081924		14.69	0.077912
	14.73	0.081193		14.74	0.076885
	14.78	0.082948		14.79	0.077397
	14.83	0.080352		14.83	0.076997
	14.88	0.079307		14.88	0.076014
	14.93	0.078821		14.93	0.075835
	14.97	0.078796		14.99	0.075604
	15.02	0.078752		15.03	0.075149
	15.07	0.078207		15.08	0.074733
	15.12	0.076273		15.13	0.073325
	15.17	0.075532		15.19	0.07318
	15.22	0.07604		15.23	0.072066
	15.28	0.075475		15.28	0.07095
	15.33	0.076344		15.32	0.070521
	15.38	0.071557		15.38	0.07004
	15.42	0.071446		15.43	0.069886
	15.47	0.06976		15.48	0.068072
	15.51	0.067886		15.52	0.066676
	15.57	0.066324		15.57	0.066485
	15.62	0.065116		15.62	0.066553
	15.67	0.064667		15.67	0.064331
	15.71	0.061948		15.72	0.062923
	15.76	0.060563		15.77	0.063099
	15.81	0.059791		15.81	0.063224
	15.85	0.058505		15.87	0.061116
	15.9	0.057036		15.91	0.059924
	15.96	0.056793		15.96	0.059541
	16	0.056214		16	0.059213
	16.05	0.055913		16.05	0.05773
	16.1	0.053014		16.1	0.056141
	16.14	0.051759		16.15	0.056497
	16.19	0.052655		16.2	0.055657
	16.25	0.050277		16.25	0.053598
	16.29	0.048347		16.3	0.05221
	16.33	0.047132		16.34	0.052171
	16.39	0.046291		16.4	0.051626
	16.44	0.045107		16.43	0.049254
	16.48	0.042965		16.49	0.047719
	16.53	0.041597		16.54	0.047741
	16.58	0.040242		16.59	0.047668
	16.62	0.038775		16.63	0.045354
	16.68	0.037252		16.68	0.043461
	16.72	0.036461		16.73	0.043718
	16.77	0.0352		16.78	0.043185
	16.82	0.03537		16.82	0.041372
	16.87	0.032941		16.86	0.039897
	16.92	0.032794		16.92	0.039846
	16.96	0.031474		16.98	0.039041
	17.01	0.030398		17.02	0.03754
	17.06	0.029271		17.06	0.036699
	17.11	0.028213		17.11	0.036358
	17.15	0.028625		17.15	0.035215
	17.21	0.030195		17.21	0.034823
	17.25	0.029018		17.25	0.033138
	17.3	0.029996		17.31	0.032732
	17.35	0.027941		17.36	0.030704
	17.39	0.025926		17.4	0.030054
	17.45	0.02574		17.45	0.028801
	17.5	0.025737		17.49	0.028698
	17.55	0.025203		17.54	0.027305
	17.59	0.022097		17.6	0.025337
	17.64	0.021106		17.64	0.02569
	17.68	0.02168		17.69	0.025632
	17.73	0.020279		17.74	0.023411
	17.78	0.01865		17.78	0.022353
	17.83	0.018811		17.84	0.022667
	17.88	0.020873		17.88	0.022574
	17.93	0.020777		17.93	0.021193
	17.98	0.017772		17.98	0.019986
	18.02	0.016661		18.03	0.02043
	18.07	0.016989		18.08	0.019628
	18.11	0.016573		18.13	0.018445
	18.16	0.015594		18.18	0.017641
	18.22	0.014811		18.22	0.017053
	18.26	0.015241		18.27	0.017358
	18.31	0.014854		18.31	0.018354
	18.36	0.01342		18.36	0.014841
	18.4	0.013256		18.4	0.01447
	18.46	0.012938		18.47	0.015013
	18.5	0.015161		18.51	0.013674
	18.55	0.012315		18.56	0.012526
	18.61	0.011371		18.61	0.013281
	18.67	0.011601		18.66	0.013106
	18.72	0.010531		18.71	0.012125
	18.76	0.010435		18.76	0.011857
	18.82	0.01183		18.81	0.011833
	18.86	0.012549		18.86	0.012728
	18.92	0.012568		18.91	0.011335
	18.96	0.015297		18.95	0.010349
	19.01	0.011824		19	0.011562
	19.05	0.012697		19.05	0.011025
	19.11	0.0119		19.1	0.009848
	19.16	0.010759		19.14	0.009226
	19.2	0.011442		19.19	0.010676
	19.25	0.012678		19.24	0.011107
	19.3	0.012822		19.29	0.009405
	19.35	0.011209		19.34	0.008676
	19.39	0.010695		19.4	0.009825
	19.44	0.011705		19.43	0.010474
	19.48	0.010182		19.48	0.00866
	19.54	0.010112		19.53	0.007808
	19.59	0.010652		19.57	0.008393
	19.64	0.010428		19.63	0.009495
	19.68	0.00939		19.68	0.009478
	19.73	0.009991		19.72	0.009078
	19.78	0.010893		19.77	0.009208
	19.82	0.01007		19.82	0.009059
	19.88	0.008858		19.86	0.007795
	19.93	0.008783		19.91	0.008015
	19.97	0.009446		19.96	0.008976
	20.02	0.008562		20	0.008684
	20.07	0.009387		20.06	0.007043
	20.11	0.011121		20.11	0.00815
	20.16	0.008844		20.16	0.008116
	20.2	0.006512		20.2	0.007228
	20.26	0.005085		20.25	0.006139
	20.31	0.004824		20.29	0.006212
	20.36	0.004299		20.35	0.006828
	20.4	0.002916		20.4	0.005214
	20.45	0.001642		20.45	0.003235
	20.5	0.000419		20.49	0.004874
	20.55	-0.000406		20.55	0.005499
	20.59	-0.00138		20.59	0.003335
	20.65	-0.002363		20.64	0.002688
	20.69	-0.002581		20.68	0.004455
	20.74	-0.002541		20.73	0.003408
	20.79	-0.002821		20.78	0.002598
	20.83	-0.001713		20.84	0.002121
	20.88	-0.006125		20.88	0.002115
	20.93	-0.00601		20.92	0.001566
	20.98	-0.00662		20.97	0.000752
	21.03	-0.00829		21.02	0.00502
	21.08	-0.008881		21.07	-0.001074
	21.12	-0.009689		21.12	9.2e-05
	21.18	-0.010688		21.17	-0.001744
	21.22	-0.012319		21.21	-0.003723
	21.27	-0.012814		21.27	-0.003955
	21.31	-0.014552		21.31	-0.003788
	21.37	-0.014729		21.36	-0.005715
	21.41	-0.016835		21.4	-0.006398
	21.46	-0.017731		21.46	-0.006173
	21.5	-0.018388		21.5	-0.006582
	21.56	-0.018883		21.55	-0.00839
	21.61	-0.020702		21.6	-0.008444
	21.65	-0.019869		21.65	-0.009381
	21.71	-0.019972		21.69	-0.009012
	21.75	-0.020641		21.74	-0.009339
	21.81	-0.022569		21.79	-0.010849
	21.85	-0.023181		21.83	-0.011566
	21.9	-0.023032		21.89	-0.009808
	21.94	-0.023644		21.94	-0.01301
	22	-0.025937		22	-0.014312
	22.05	-0.025727		22.04	-0.01346
	22.11	-0.02516		22.09	-0.013719
	22.15	-0.026214		22.14	-0.014262
	22.2	-0.02835		22.2	-0.016302
	22.25	-0.028464		22.24	-0.016252
	22.3	-0.028772		22.29	-0.01597
	22.35	-0.030039		22.34	-0.018134
	22.39	-0.031119		22.38	-0.019885
	22.44	-0.030884		22.43	-0.019659
	22.49	-0.03185		22.48	-0.018676
	22.54	-0.032695		22.53	-0.019988
	22.58	-0.032372		22.57	-0.02028
	22.63	-0.031778		22.63	-0.019724
	22.68	-0.032408		22.67	-0.020626
	22.72	-0.033757		22.72	-0.022143
	22.77	-0.034174		22.77	-0.021611
	22.82	-0.033178		22.81	-0.02138
	22.87	-0.033351		22.86	-0.023409
	22.92	-0.034542		22.92	-0.024329
	22.97	-0.034658		22.96	-0.023732
	23.02	-0.033791		23	-0.023743
	23.07	-0.034263		23.06	-0.023918
	23.11	-0.035818		23.11	-0.02549
	23.17	-0.035915		23.16	-0.027063
	23.21	-0.03593		23.2	-0.02566
	23.25	-0.035174		23.26	-0.026596
	23.3	-0.037395		23.29	-0.028495
	23.35	-0.038147		23.35	-0.028254
	23.4	-0.038061		23.39	-0.026013
	23.45	-0.038524		23.44	-0.028363
	23.5	-0.039291		23.49	-0.029199
	23.54	-0.039038		23.54	-0.028691
	23.59	-0.038667		23.58	-0.028568
	23.64	-0.038442		23.63	-0.028649
	23.7	-0.039338		23.68	-0.029692
	23.74	-0.039734		23.73	-0.028804
	23.79	-0.038942		23.78	-0.029211
	23.83	-0.038012		23.83	-0.029755
	23.88	-0.039079		23.88	-0.031367
	23.93	-0.0398		23.92	-0.030774
	23.98	-0.039087		23.97	-0.031185
	24.03	-0.039203		24.02	-0.030466
	24.08	-0.040343		24.07	-0.031718
	24.13	-0.040734		24.11	-0.033301
	24.17	-0.04089		24.17	-0.033097
	24.22	-0.040583		24.21	-0.032243
	24.26	-0.041747		24.26	-0.033832
	24.31	-0.04223		24.31	-0.034077
	24.37	-0.040496		24.35	-0.032849
	24.41	-0.041898		24.41	-0.033307
	24.46	-0.042493		24.46	-0.033584
	24.51	-0.0419		24.5	-0.034048
	24.56	-0.041095		24.55	-0.033397
	24.6	-0.040468		24.6	-0.031947
	24.65	-0.041799		24.65	-0.033696
	24.7	-0.04122		24.69	-0.034515
	24.75	-0.040349		24.74	-0.032319
	24.8	-0.039225		24.8	-0.033781
	24.85	-0.041107		24.83	-0.036879
	24.89	-0.041267		24.89	-0.03579
	24.94	-0.040785		24.94	-0.03389
	24.98	-0.039532		24.98	-0.034359
	25.04	-0.041423		25.03	-0.036432
	25.08	-0.038048		25.07	-0.037504
	25.13	-0.038135		25.12	-0.035288
	25.18	-0.040506		25.18	-0.035699
	25.23	-0.040972		25.22	-0.038176
	25.28	-0.041652		25.27	-0.038512
	25.33	-0.041206		25.32	-0.035997
	25.38	-0.041401		25.38	-0.036643
	25.43	-0.041707		25.43	-0.036683
	25.48	-0.037953		25.48	-0.036533
	25.52	-0.039556		25.52	-0.035538
	25.58	-0.040126		25.57	-0.036568
	25.63	-0.040406		25.63	-0.037826
	25.68	-0.039181		25.67	-0.037204
	25.72	-0.038291		25.72	-0.035685
	25.77	-0.038782		25.77	-0.037758
	25.82	-0.039052		25.81	-0.038802
	25.86	-0.03716		25.86	-0.03713
	25.91	-0.037412		25.92	-0.036338
	25.97	-0.038254		25.97	-0.038334
	26.02	-0.03826		26.01	-0.039438
	26.06	-0.036239		26.06	-0.037062
	26.11	-0.036683		26.11	-0.038011
	26.15	-0.037144		26.15	-0.039984
	26.2	-0.036749		26.2	-0.039424
	26.26	-0.035244		26.24	-0.037388
	26.3	-0.035058		26.29	-0.038118
	26.35	-0.034795		26.35	-0.039196
	26.4	-0.033387		26.4	-0.037071
	26.45	-0.032139		26.44	-0.036411
	26.49	-0.0306		26.49	-0.037048
	26.54	-0.029935		26.53	-0.037129
	26.59	-0.028966		26.58	-0.036213
	26.64	-0.026866		26.63	-0.035335
	26.69	-0.018451		26.68	-0.035258
	26.73	-0.023296		26.73	-0.036056
	26.78	-0.022375		26.78	-0.036057
	26.83	-0.019936		26.83	-0.035315
	26.88	-0.017793		26.87	-0.032498
	26.93	-0.017292		26.92	-0.034395
	26.97	-0.016319		26.96	-0.036127
	27.02	-0.013758		27.01	-0.034092
	27.07	-0.011651		27.08	-0.031564
	27.12	-0.01167		27.12	-0.033525
	27.17	-0.010495		27.16	-0.031799
	27.22	-0.008126		27.21	-0.027654
	27.26	-0.005834		27.26	-0.029478
	27.31	-0.00501		27.31	-0.029147
	27.35	-0.00315		27.35	-0.028012
	27.4	-0.000277		27.4	-0.025071
	27.46	0.003683		27.45	-0.020986
	27.51	0.003354		27.5	-0.022674
	27.55	0.003901		27.55	-0.022525
	27.6	0.006779		27.6	-0.017834
	27.65	0.01022		27.64	-0.017
	27.69	0.010375		27.69	-0.019194
	27.74	0.010871		27.74	-0.017423
	27.79	0.012921		27.78	-0.014018
	27.85	0.015558		27.84	-0.010604
	27.89	0.015491		27.89	-0.011219
	27.94	0.015577		27.93	-0.011619
	27.98	0.016631		27.98	-0.007658
	28.03	0.017834		28.03	-0.00572
	28.08	0.017305		28.07	-0.006903
	28.12	0.017215		28.13	-0.006406
	28.17	0.021215		28.18	-0.002059
	28.23	0.021329		28.23	0.000143
	28.28	0.017457		28.27	-0.000265
	28.32	0.017714		28.32	0.001194
	28.37	0.0186		28.37	0.004699
	28.41	0.018179		28.41	0.004443
	28.46	0.017582		28.46	0.004128
	28.52	0.018013		28.5	0.006662
	28.57	0.018552		28.56	0.008835
	28.61	0.017138		28.61	0.007106
	28.66	0.015929		28.65	0.006416
	28.71	0.016008		28.7	0.010397
	28.77	0.015423		28.75	0.010403
	28.81	0.013954		28.81	0.009234
	28.86	0.012291		28.86	0.009215
	28.91	0.011872		28.91	0.011424
	28.95	0.010652		28.95	0.010442
	29.01	0.009163		29	0.008574
	29.06	0.007532		29.05	0.008571
	29.11	0.006431		29.11	0.010642
	29.15	0.005508		29.15	0.009414
	29.2	0.003852		29.2	0.008102
	29.24	0.00284		29.24	0.009832
	29.29	0.006332		29.3	0.008943
	29.34	0.001729		29.34	0.008914
	29.4	0.00093		29.39	0.007671
	29.44	-0.000615		29.44	0.007371
	29.49	-0.001229		29.49	0.007864
	29.54	-0.000728		29.53	0.006725
	29.58	-0.001914		29.58	0.004341
	29.63	-0.004826		29.63	0.002955
	29.67	-0.005908		29.67	0.002223
	29.73	-0.006365		29.73	0.003779
	29.77	-0.007711		29.78	0.000391
	29.83	-0.009615		29.83	-0.002046
	29.87	-0.011457		29.87	-0.001751
	29.92	-0.012212		29.92	-0.001811
	29.97	-0.013935		29.96	-0.00467
	30.01	-0.015637		30.01	-0.005203
	30.06	-0.016401		30.06	-0.004007
	30.12	-0.017139		30.12	-0.006591
	30.16	-0.018686		30.16	-0.007737
	30.21	-0.018835		30.21	-0.007375
	30.26	-0.019633		30.26	-0.008328
	30.3	-0.017977		30.3	-0.006256
	30.36	-0.019552		30.35	-0.008798
	30.4	-0.021791		30.4	-0.01162
	30.45	-0.021877		30.45	-0.00981
	30.5	-0.019993		30.5	-0.010446
	30.55	-0.021677		30.55	-0.01524
	30.6	-0.024159		30.59	-0.016406
	30.65	-0.024543		30.64	-0.01575
	30.68	-0.022798		30.69	-0.01558
	30.74	-0.024274		30.73	-0.017821
	30.78	-0.026786		30.78	-0.019253
	30.84	-0.027471		30.83	-0.019879
	30.88	-0.026848		30.88	-0.020361
	30.93	-0.028571		30.93	-0.022012
	30.98	-0.029963		30.98	-0.023397
	31.03	-0.030579		31.03	-0.022923
	31.08	-0.030378		31.07	-0.02407
	31.12	-0.030299		31.13	-0.024186
	31.18	-0.029878		31.17	-0.025239
	31.22	-0.027505		31.22	-0.024214
	31.27	-0.025738		31.27	-0.025695
	31.32	-0.029363		31.31	-0.0263
	31.37	-0.028779		31.37	-0.027925
	31.41	-0.027614		31.42	-0.027076
	31.46	-0.028714		31.46	-0.029664
	31.51	-0.029665		31.5	-0.031569
	31.55	-0.02926		31.56	-0.030008
	31.6	-0.028586		31.61	-0.029623
	31.66	-0.029469		31.66	-0.031754
	31.7	-0.030649		31.7	-0.033185
	31.75	-0.031057		31.75	-0.032657
	31.8	-0.030954		31.8	-0.032574
	31.84	-0.032553		31.84	-0.034423
	31.89	-0.033956		31.89	-0.035487
	31.95	-0.034481		31.93	-0.035217
	31.99	-0.034099		31.99	-0.034638
	32.04	-0.035336		32.04	-0.036277
	32.09	-0.035678		32.09	-0.036499
	32.13	-0.034039		32.13	-0.035514
	32.17	-0.032649		32.19	-0.035919
	32.23	-0.032961		32.24	-0.036017
	32.29	-0.035178		32.29	-0.035696
	32.34	-0.035664		32.34	-0.035908
	32.38	-0.033972		32.38	-0.03707
	32.43	-0.03352		32.43	-0.037818
	32.49	-0.03596		32.48	-0.039149
	32.53	-0.036325		32.54	-0.03955
	32.58	-0.035671		32.58	-0.036754
	32.63	-0.036434		32.63	-0.037649
	32.68	-0.036589		32.67	-0.041655
	32.72	-0.036869		32.72	-0.042529
	32.77	-0.03699		32.77	-0.038782
	32.82	-0.036721		32.82	-0.040525
	32.87	-0.037684		32.86	-0.042113
	32.92	-0.039738		32.92	-0.039297
	32.97	-0.035979		32.97	-0.040049
	33.01	-0.032626		33.01	-0.039458
	33.06	-0.034306		33.06	-0.040521
	33.1	-0.033265		33.1	-0.041932
	33.15	-0.030272		33.15	-0.037484
	33.2	-0.016809		33.21	-0.038817
	33.25	-0.035106		33.25	-0.041661
	33.3	-0.034717		33.3	-0.040374
	33.35	-0.033144		33.35	-0.037189
	33.4	-0.031062		33.39	-0.041965
	33.45	-0.033413		33.44	-0.042189
	33.49	-0.032877		33.49	-0.041008
	33.54	-0.031496		33.54	-0.038607
	33.59	-0.030137		33.59	-0.040198
	33.64	-0.030878		33.64	-0.0423
	33.69	-0.030823		33.69	-0.042016
	33.73	-0.029313		33.73	-0.038427
	33.78	-0.028972		33.78	-0.041274
	33.83	-0.029116		33.82	-0.04158
	33.88	-0.029117		33.87	-0.040557
	33.92	-0.027149		33.93	-0.038495
	33.97	-0.027311		33.98	-0.038429
	34.02	-0.02612		34.02	-0.039711
	34.08	-0.023576		34.07	-0.03779
	34.12	-0.021618		34.12	-0.036146
	34.17	-0.022288		34.18	-0.038015
	34.21	-0.022096		34.21	-0.036764
	34.26	-0.021058		34.27	-0.033795
	34.31	-0.01863		34.31	-0.03518
	34.35	-0.015673		34.36	-0.038525
	34.41	-0.009376		34.41	-0.034825
	34.46	-0.011631		34.45	-0.032096
	34.51	-0.008724		34.5	-0.032714
	34.55	-0.008214		34.55	-0.033342
	34.6	-0.00645		34.6	-0.033482
	34.64	-0.001457		34.64	-0.030806
	34.69	0.002081		34.7	-0.030683
	34.74	0.004144		34.74	-0.032058
	34.8	0.007697		34.79	-0.028703
	34.85	0.014179		34.84	-0.023711
	34.89	0.019826		34.9	-0.02575
	34.94	0.023845		34.93	-0.025038
	34.98	0.030846		34.98	-0.020318
	35.03	0.037862		35.03	-0.018444
	35.07	0.046882		35.07	-0.017155
	35.13	0.052792		35.13	-0.015118
	35.18	0.057708		35.18	-0.012306
	35.23	0.066156		35.23	-0.007612
	35.27	0.077217		35.27	-0.005339
	35.33	0.084911		35.32	-0.005782
	35.37	0.089449		35.36	-0.00053
	35.42	0.099037		35.42	0.00651
	35.47	0.111075		35.47	0.011625
	35.52	0.120003		35.52	0.010919
	35.57	0.125417		35.56	0.017278
	35.61	0.137211		35.61	0.025685
	35.68	0.147445		35.67	0.028575
	35.72	0.154532		35.72	0.033131
	35.77	0.162009		35.77	0.042041
	35.81	0.172263		35.81	0.047581
	35.86	0.18255		35.86	0.05273
	35.92	0.19139		35.9	0.060368
	35.96	0.198692		35.96	0.068158
	36	0.209096		36.01	0.077828
	36.06	0.221008		36.06	0.084297
	36.11	0.226654		36.1	0.089232
	36.15	0.233554		36.15	0.099955
	36.2	0.243602		36.19	0.111
	36.24	0.254697		36.24	0.11474
	36.29	0.257517		36.29	0.122184
	36.35	0.263767		36.35	0.133365
	36.39	0.271152		36.39	0.144514
	36.44	0.280141		36.44	0.15023
	36.49	0.283092		36.49	0.15642
	36.54	0.288271		36.53	0.166515
	36.59	0.295597		36.58	0.175701
	36.63	0.300164		36.64	0.180688
	36.69	0.302838		36.68	0.188131
	36.72	0.306136		36.73	0.198246
	36.78	0.312476		36.78	0.204624
	36.82	0.314575		36.82	0.209732
	36.88	0.317035		36.87	0.217838
	36.92	0.321273		36.92	0.226719
	36.97	0.328014		36.96	0.233548
	37.02	0.325362		37.02	0.236193
	37.06	0.326536		37.07	0.243968
	37.11	0.330012		37.11	0.251583
	37.16	0.331206		37.16	0.254821
	37.22	0.329977		37.21	0.256182
	37.26	0.330271		37.26	0.266666
	37.31	0.334217		37.3	0.271313
	37.35	0.332181		37.35	0.272059
	37.41	0.330747		37.4	0.276831
	37.45	0.32998		37.44	0.281123
	37.49	0.331335		37.5	0.281834
	37.54	0.328552		37.55	0.28292
	37.6	0.324591		37.6	0.285046
	37.65	0.323876		37.64	0.288822
	37.69	0.323086		37.69	0.292696
	37.74	0.31997		37.73	0.29008
	37.78	0.316751		37.79	0.2908
	37.84	0.315864		37.83	0.295056
	37.89	0.314141		37.88	0.29428
	37.94	0.313589		37.93	0.294159
	37.98	0.3087		37.98	0.294131
	38.03	0.30322		38.03	0.295137
	38.07	0.304196		38.07	0.293823
	38.12	0.302663		38.12	0.292993
	38.17	0.297976		38.16	0.288402
	38.22	0.291724		38.22	0.287303
	38.27	0.289682		38.27	0.287611
	38.32	0.287648		38.32	0.286967
	38.37	0.282657		38.36	0.279731
	38.41	0.277695		38.41	0.277981
	38.46	0.274026		38.46	0.277597
	38.51	0.270455		38.5	0.27405
	38.55	0.266384		38.56	0.270432
	38.6	0.261255		38.61	0.268201
	38.65	0.257479		38.65	0.264598
	38.7	0.254503		38.7	0.261622
	38.75	0.251346		38.75	0.261677
	38.8	0.245313		38.79	0.256905
	38.85	0.245626		38.84	0.254445
	38.89	0.24575		38.89	0.253266
	38.94	0.242341		38.95	0.246095
	39	0.238906		39	0.242809
	39.04	0.236074		39.04	0.242514
	39.11	0.233387		39.1	0.234316
	39.15	0.227932		39.15	0.229239
	39.21	0.224346		39.2	0.224223
	39.26	0.221815		39.24	0.222915
	39.31	0.217269		39.3	0.220422
	39.35	0.212973		39.34	0.213449
	39.4	0.208534		39.39	0.207592
	39.45	0.20476		39.44	0.206175
	39.49	0.201022		39.49	0.202206
	39.54	0.196006		39.53	0.197882
	39.6	0.192501		39.58	0.193808
	39.64	0.19066		39.63	0.189812
	39.69	0.186823		39.67	0.188343
	39.74	0.183125		39.72	0.18493
	39.78	0.181148		39.78	0.181418
	39.83	0.178092		39.83	0.179855
	39.88	0.174415		39.87	0.176351
	39.93	0.170451		39.92	0.171621
	39.97	0.168487		39.96	0.167638
	40.03	0.165574		40.01	0.164165
	40.08	0.163292		40.07	0.159182
	40.12	0.161132		40.11	0.155085
	40.17	0.159414		40.16	0.152286
	40.21	0.155749		40.21	0.150459
	40.27	0.151723		40.26	0.147331
	40.32	0.150001		40.3	0.143133
	40.36	0.147704		40.35	0.138672
	40.41	0.145193		40.4	0.134811
	40.46	0.142724		40.44	0.13191
	40.51	0.139837		40.5	0.130807
	40.56	0.137227		40.55	0.129319
	40.6	0.141794		40.59	0.12592
	40.65	0.133583		40.64	0.12329
	40.69	0.131699		40.69	0.121779
	40.75	0.131301		40.74	0.118997
	40.79	0.128749		40.78	0.118531
	40.85	0.125819		40.83	0.11709
	40.89	0.123028		40.87	0.114528
	40.94	0.122752		40.93	0.112378
	40.99	0.121494		40.98	0.109566
	41.03	0.119096		41.03	0.106095
	41.08	0.116665		41.07	0.103471
	41.13	0.116164		41.12	0.102666
	41.18	0.113691		41.17	0.102643
	41.23	0.112929		41.21	0.098069
	41.28	0.111415		41.27	0.094027
	41.32	0.109771		41.32	0.094683
	41.37	0.107587		41.37	0.095668
	41.41	0.10559		41.41	0.092913
	41.47	0.104261		41.46	0.08909
	41.52	0.103027		41.5	0.089068
	41.57	0.102324		41.55	0.089696
	41.62	0.099501		41.61	0.088756
	41.66	0.099312		41.66	0.085048
	41.71	0.098645		41.7	0.085704
	41.75	0.097053		41.75	0.08816
	41.81	0.095482		41.8	0.08451
	41.86	0.092618		41.84	0.081838
	41.9	0.091665		41.89	0.08422
	41.95	0.091385		41.93	0.082847
	42	0.091291		41.98	0.075118
	42.04	0.088874		42.04	0.072562
	42.09	0.088319		42.08	0.075838
	42.14	0.086079		42.13	0.078753
	42.19	0.085199		42.18	0.072731
	42.23	0.085368		42.22	0.06757
	42.29	0.083415		42.27	0.070692
	42.34	0.082166		42.32	0.071996
	42.38	0.080419		42.38	0.067262
	42.44	0.079741		42.43	0.065301
	42.49	0.078306		42.47	0.067373
	42.54	0.079924		42.53	0.068384
	42.59	0.076256		42.58	0.065242
	42.64	0.07703		42.63	0.064719
	42.69	0.073712		42.67	0.067642
	42.74	0.073308		42.72	0.065078
	42.78	0.072254		42.76	0.062519
	42.83	0.071298		42.82	0.063276
	42.88	0.070294		42.87	0.06415
	42.92	0.070194		42.92	0.059847
	42.97	0.071001		42.96	0.058339
	43.02	0.069228		43.01	0.060465
	43.07	0.068283		43.07	0.058958
	43.12	0.066919		43.1	0.057116
	43.17	0.067103		43.15	0.056206
	43.21	0.066488		43.21	0.056691
	43.26	0.065741		43.25	0.055567
	43.31	0.065846		43.3	0.053172
	43.37	0.065759		43.35	0.053994
	43.41	0.064481		43.4	0.055928
	43.46	0.063934		43.44	0.054267
	43.51	0.064616		43.48	0.051945
	43.55	0.063184		43.54	0.053489
	43.6	0.06471		43.58	0.054845
	43.64	0.063934		43.64	0.054627
	43.69	0.06328		43.68	0.053101
	43.75	0.061644		43.73	0.054341
	43.8	0.061381		43.78	0.055751
	43.84	0.062162		43.83	0.053097
	43.89	0.062256		43.87	0.050749
	43.94	0.06161		43.93	0.050107
	43.98	0.061558		43.97	0.052189
	44.03	0.060367		44.01	0.053104
	44.08	0.060741		44.07	0.050129
	44.13	0.061941		44.11	0.047869
	44.18	0.061949		44.17	0.049802
	44.23	0.060763		44.21	0.051263
	44.27	0.061748		44.26	0.050632
	44.32	0.061545		44.31	0.050026
	44.37	0.0611		44.36	0.052084
	44.42	0.062379		44.4	0.05256
	44.47	0.062152		44.46	0.052011
	44.52	0.061516		44.5	0.052239
	44.56	0.062293		44.55	0.053613
	44.62	0.062758		44.6	0.056377
	44.66	0.062812		44.64	0.055142
	44.71	0.062011		44.7	0.05294
	44.75	0.06281		44.74	0.054658
	44.8	0.061996		44.79	0.056689
	44.85	0.06405		44.84	0.053853
	44.9	0.064701		44.89	0.052031
	44.95	0.065192		44.93	0.053806
	45	0.064761		44.98	0.05608
	45.04	0.065097		45.03	0.056048
	45.09	0.066349		45.08	0.053691
	45.14	0.066429		45.12	0.054093
	45.18	0.066885		45.18	0.056136
	45.23	0.06803		45.22	0.056103
	45.29	0.069093		45.27	0.054911
	45.34	0.069717		45.32	0.056172
	45.38	0.070532		45.36	0.059042
	45.43	0.070665		45.41	0.060185
	45.47	0.071974		45.47	0.058956
	45.52	0.072631		45.51	0.059984
	45.57	0.0728		45.56	0.061966
	45.63	0.072811		45.61	0.063902
	45.67	0.073617		45.65	0.063852
	45.72	0.074288		45.7	0.064319
	45.77	0.076027		45.75	0.063116
	45.83	0.077786		45.82	0.06334
	45.88	0.077749		45.87	0.064818
	45.92	0.078659		45.92	0.065868
	45.98	0.079313		45.97	0.06686
	46.02	0.078202		46.01	0.06642
	46.07	0.08787		46.07	0.066094
	46.12	0.081908		46.11	0.067709
	46.17	0.082416		46.16	0.067341
	46.21	0.082916		46.21	0.070156
	46.26	0.083703		46.26	0.072548
	46.31	0.085069		46.3	0.072104
	46.35	0.087318		46.36	0.071777
	46.4	0.087396		46.4	0.074169
	46.46	0.089428		46.44	0.075779
	46.51	0.091438		46.5	0.078047
	46.55	0.091543		46.55	0.077581
	46.6	0.08754		46.6	0.079479
	46.64	0.086396		46.64	0.082392
	46.7	0.088688		46.69	0.081284
	46.74	0.092392		46.73	0.080493
	46.79	0.089845		46.79	0.080256
	46.84	0.092184		46.83	0.08219
	46.89	0.09541		46.89	0.085752
	46.94	0.095748		46.93	0.085612
	46.98	0.099249		46.98	0.083896
	47.03	0.103703		47.02	0.085507
	47.09	0.107163		47.07	0.088562
	47.13	0.110408		47.12	0.088468
	47.18	0.112531		47.16	0.088545
	47.23	0.115525		47.22	0.090565
	47.27	0.117838		47.27	0.092856
	47.32	0.122205		47.32	0.094212
	47.37	0.125969		47.36	0.094338
	47.42	0.128415		47.41	0.097345
	47.46	0.133114		47.45	0.100302
	47.52	0.138089		47.51	0.099723
	47.56	0.144214		47.55	0.099667
	47.61	0.148843		47.61	0.103112
	47.66	0.156342		47.65	0.104856
	47.7	0.161191		47.7	0.103285
	47.75	0.164181		47.75	0.102745
	47.81	0.166739		47.79	0.106423
	47.85	0.172335		47.84	0.110744
	47.89	0.176746		47.88	0.111253
	47.95	0.180482		47.94	0.109642
	47.99	0.184729		47.99	0.114128
	48.05	0.190631		48.04	0.117325
	48.09	0.195343		48.08	0.118959
	48.14	0.196891		48.13	0.118603
	48.18	0.199896		48.18	0.120829
	48.24	0.205221		48.23	0.126178
	48.28	0.212345		48.27	0.130615
	48.33	0.212526		48.33	0.129865
	48.38	0.214953		48.38	0.134411
	48.43	0.219299		48.42	0.137511
	48.48	0.221663		48.47	0.13801
	48.52	0.221957		48.52	0.141348
	48.57	0.223405		48.57	0.145006
	48.61	0.22405		48.62	0.145484
	48.67	0.223233		48.67	0.147295
	48.72	0.223507		48.71	0.150754
	48.77	0.221873		48.76	0.153025
	48.81	0.225565		48.81	0.154452
	48.86	0.22596		48.86	0.154562
	48.9	0.224591		48.9	0.156677
	48.95	0.225558		48.95	0.15921
	49.01	0.225109		48.99	0.158282
	49.06	0.223344		49.05	0.159329
	49.1	0.224904		49.1	0.16187
	49.15	0.222346		49.15	0.163141
	49.21	0.220643		49.19	0.163653
	49.26	0.220353		49.24	0.164569
	49.32	0.217115		49.3	0.165204
	49.37	0.214896		49.34	0.168611
	49.41	0.214079		49.4	0.167794
	49.46	0.217005		49.44	0.167363
	49.52	0.214866		49.49	0.168991
	49.56	0.21052		49.53	0.168211
	49.61	0.208051		49.59	0.166241
	49.66	0.206254		49.63	0.163454
	49.7	0.203617		49.69	0.164182
	49.75	0.20419		49.73	0.166885
	49.8	0.200354		49.78	0.16356
	49.85	0.197873		49.83	0.154363
	49.9	0.196352		49.87	0.160623
	49.95	0.192768		49.92	0.149139
	49.99	0.189256		49.97	0.147651
	50.04	0.18874		50.02	0.148799
	50.09	0.186515		50.07	0.14637
	50.13	0.179226		50.12	0.143271
	50.19	0.178952		50.16	0.141953
	50.23	0.181844		50.21	0.140682
	50.28	0.171381		50.25	0.1371
	50.33	0.16878		50.31	0.138327
	50.38	0.167507		50.36	0.136956
	50.43	0.166559		50.41	0.132713
	50.48	0.164205		50.45	0.132186
	50.52	0.159194		50.5	0.131702
	50.57	0.156836		50.55	0.126919
	50.62	0.157221		50.59	0.126399
	50.67	0.151041		50.64	0.124825
	50.71	0.144995		50.7	0.124047
	50.77	0.142424		50.74	0.123359
	50.81	0.141741		50.79	0.119451
	50.86	0.139841		50.84	0.115911
	50.91	0.137843		50.88	0.115988
	50.95	0.134793		50.94	0.112491
	51	0.130096		50.98	0.108431
	51.06	0.126126		51.03	0.106214
	51.1	0.123368		51.08	0.104731
	51.15	0.121366		51.13	0.103375
	51.19	0.116908		51.17	0.101904
	51.24	0.113444		51.22	0.098548
	51.29	0.11208		51.27	0.09522
	51.34	0.112954		51.32	0.09247
	51.39	0.111926		51.36	0.090886
	51.43	0.106545		51.41	0.087709
	51.49	0.101607		51.47	0.084706
	51.54	0.098714		51.51	0.082139
	51.58	0.096517		51.56	0.080144
	51.63	0.09406		51.61	0.078803
	51.67	0.093748		51.67	0.078286
	51.72	0.090745		51.7	0.073826
	51.78	0.087368		51.76	0.070488
	51.83	0.085226		51.79	0.067709
	51.87	0.082762		51.85	0.065923
	51.92	0.080816		51.89	0.063248
	51.96	0.079702		51.95	0.061742
	52.02	0.076843		51.99	0.059373
	52.06	0.073717		52.04	0.056129
	52.11	0.072493		52.09	0.054572
	52.16	0.068534		52.13	0.05245
	52.21	0.06663		52.18	0.049866
	52.26	0.065664		52.22	0.047562
	52.3	0.066235		52.28	0.045665
	52.35	0.065311		52.33	0.042927
	52.4	0.062103		52.38	0.040679
	52.45	0.059408		52.43	0.039025
	52.49	0.058257		52.47	0.0359
	52.54	0.05578		52.52	0.033836
	52.6	0.055247		52.58	0.033141
	52.65	0.054697		52.63	0.031616
	52.7	0.052203		52.68	0.028687
	52.75	0.049378		52.73	0.026365
	52.8	0.048709		52.78	0.025835
	52.84	0.046891		52.83	0.023918
	52.89	0.047312		52.87	0.022139
	52.94	0.046767		52.92	0.021124
	52.99	0.04307		52.96	0.019611
	53.04	0.042439		53.02	0.017183
	53.09	0.044169		53.07	0.015847
	53.13	0.038012		53.12	0.013924
	53.18	0.036124		53.16	0.012872
	53.23	0.035188		53.21	0.011094
	53.28	0.037331		53.26	0.009872
	53.32	0.039524		53.3	0.006927
	53.37	0.036726		53.35	0.006838
	53.42	0.034985		53.41	0.004577
	53.47	0.03719		53.45	0.002586
	53.52	0.033668		53.5	0.001328
	53.57	0.029533		53.55	0.000954
	53.62	0.029148		53.59	0.000994
	53.66	0.029562		53.64	-0.001738
	53.71	0.028348		53.69	-0.002663
	53.75	0.027711		53.73	-0.003292
	53.81	0.026669		53.79	-0.005429
	53.86	0.024611		53.84	-0.007289
	53.91	0.022165		53.88	-0.007643
	53.95	0.019508		53.93	-0.009503
	54	0.019836		53.98	-0.011362
	54.04	0.019867		54.03	-0.011956
	54.09	0.016947		54.07	-0.01296
	54.14	0.01572		54.13	-0.015032
	54.18	0.016341		54.17	-0.01667
	54.24	0.015876		54.22	-0.0177
	54.29	0.013569		54.27	-0.019298
	54.34	0.012691		54.32	-0.020824
	54.38	0.012193		54.37	-0.022536
	54.43	0.010819		54.41	-0.023229
	54.47	0.007425		54.46	-0.024374
	54.53	0.008462		54.5	-0.025268
	54.57	0.008464		54.56	-0.027158
	54.63	0.006165		54.6	-0.02814
	54.67	0.00515		54.66	-0.028403
	54.72	0.004839		54.7	-0.030523
	54.77	0.003672		54.75	-0.031539
	54.82	0.00222		54.8	-0.032728
	54.87	0.001735		54.84	-0.03221
	54.91	-0.000131		54.89	-0.034482
	54.96	-0.000648		54.94	-0.035319
	55.01	-0.001098		54.99	-0.035744
	55.06	-0.002132		55.04	-0.036465
	55.1	-0.003131		55.09	-0.03905
	55.16	-0.003042		55.13	-0.03953
	55.2	-0.002285		55.18	-0.038858
	55.25	-0.005008		55.23	-0.042464
	55.29	-0.00731		55.27	-0.042027
	55.35	-0.005793		55.32	-0.043249
	55.39	-0.005953		55.38	-0.043984
	55.45	-0.007317		55.42	-0.045856
	55.49	-0.00636		55.47	-0.045801
	55.54	-0.006358		55.52	-0.047196
	55.58	-0.009804		55.56	-0.047719
	55.63	-0.011007		55.61	-0.048655
	55.68	-0.012378		55.67	-0.048154
	55.74	-0.011333		55.71	-0.049383
	55.78	-0.009138		55.76	-0.050269
	55.83	-0.011496		55.81	-0.049957
	55.88	-0.013092		55.86	-0.05035
	55.92	-0.011652		55.91	-0.051829
	55.98	-0.014298		55.96	-0.050762
	56.02	-0.01538		56.01	-0.052506
	56.08	-0.015391		56.06	-0.053649
	56.12	-0.012603		56.1	-0.053468
	56.18	-0.012547		56.16	-0.054178
	56.23	-0.013547		56.21	-0.054889
	56.28	-0.014694		56.26	-0.055349
	56.32	-0.013943		56.3	-0.058231
	56.37	-0.01523		56.35	-0.056469
	56.42	-0.016011		56.4	-0.057767
	56.46	-0.016178		56.44	-0.059046
	56.51	-0.015466		56.49	-0.060143
	56.56	-0.014626		56.54	-0.059546
	56.61	-0.014507		56.59	-0.059594
	56.66	-0.015135		56.64	-0.060821
	56.71	-0.016002		56.69	-0.061102
	56.75	-0.016632		56.73	-0.0612
	56.8	-0.015515		56.78	-0.05978
	56.85	-0.014654		56.82	-0.062348
	56.89	-0.014731		56.88	-0.062155
	56.95	-0.015947		56.92	-0.062373
	57	-0.015666		56.97	-0.061169
	57.04	-0.014216		57.02	-0.062532
	57.09	-0.013617		57.07	-0.06356
	57.14	-0.013957		57.12	-0.063334
	57.18	-0.01406		57.17	-0.063903
	57.23	-0.013723		57.21	-0.064617
	57.28	-0.013047		57.26	-0.064523
	57.33	-0.014455		57.31	-0.064886
	57.38	-0.013804		57.37	-0.06517
	57.43	-0.012994		57.41	-0.065538
	57.48	-0.012718		57.46	-0.065339
	57.52	-0.011078		57.51	-0.064202
	57.57	-0.010775		57.55	-0.065444
	57.62	-0.011501		57.6	-0.064843
	57.67	-0.01083		57.64	-0.064945
	57.72	-0.009428		57.69	-0.063626
	57.76	-0.0094		57.75	-0.063933
	57.81	-0.006952		57.79	-0.064021
	57.86	-0.00674		57.84	-0.063326
	57.91	-0.006473		57.89	-0.061787
	57.96	-0.005382		57.94	-0.0631
	58	-0.003815		57.98	-0.06199
	58.05	-0.001019		58.03	-0.06137
	58.1	-0.000476		58.09	-0.061932
	58.15	-0.001126		58.13	-0.0608
	58.2	0.000351		58.18	-0.060355
	58.25	0.002073		58.23	-0.060628
	58.29	0.002533		58.27	-0.059211
	58.34	0.003968		58.32	-0.059617
	58.39	0.004584		58.38	-0.058803
	58.43	0.003913		58.42	-0.058116
	58.49	0.005431		58.46	-0.05676
	58.54	0.006279		58.51	-0.055603
	58.58	0.007206		58.56	-0.05479
	58.63	0.010314		58.61	-0.054131
	58.68	0.010502		58.66	-0.051682
	58.72	0.009969		58.7	-0.050029
	58.77	0.013724		58.75	-0.04191
	58.82	0.014826		58.81	-0.04767
	58.88	0.014599		58.85	-0.046252
	58.92	0.017666		58.89	-0.045731
	58.97	0.021666		58.95	-0.044701
	59.01	0.023942		58.99	-0.041571
	59.06	0.025254		59.05	-0.042385
	59.11	0.024308		59.09	-0.040375
	59.16	0.025563		59.14	-0.041218
	59.21	0.025058		59.18	-0.03941
	59.26	0.027814		59.23	-0.039102
	59.3	0.027666		59.29	-0.038321
	59.35	0.028241		59.34	-0.037781
	59.4	0.028349		59.39	-0.035876
	59.46	0.030042		59.43	-0.033779
	59.51	0.030462		59.49	-0.033926
	59.56	0.030038		59.53	-0.033274
	59.6	0.030037		59.59	-0.031208
	59.65	0.030731		59.63	-0.029554
	59.69	0.03183		59.68	-0.029254
	59.75	0.03128		59.72	-0.029277
	59.8	0.030067		59.78	-0.027392
	59.85	0.032239		59.82	-0.025534
	59.89	0.033047		59.87	-0.026258
	59.94	0.041894		59.92	-0.025497
	59.99	0.034328		59.97	-0.025156
	60.04	0.033115		60.01	-0.023808
	60.08	0.032459		60.06	-0.023739
	60.14	0.033173		60.11	-0.023915
	60.18	0.030507		60.15	-0.024186
	60.23	0.029629		60.21	-0.024308
	60.28	0.030422		60.26	-0.02364
	60.32	0.030894		60.31	-0.023257
	60.37	0.034999		60.35	-0.021075
	60.42	0.028743		60.4	-0.022327
	60.47	0.02757		60.44	-0.021612
	60.52	0.02658		60.5	-0.021894
	60.57	0.026841		60.54	-0.020649
	60.61	0.02543		60.59	-0.020906
	60.66	0.025437		60.64	-0.020861
	60.71	0.024517		60.69	-0.021131
	60.76	0.023024		60.74	-0.020553
	60.8	0.02161		60.78	-0.01935
	60.85	0.02075		60.83	-0.021205
	60.9	0.022826		60.88	-0.020358
	60.94	0.02059		60.93	-0.020874
	61	0.017833		60.97	-0.022898
	61.05	0.016187		61.03	-0.021306
	61.1	0.015546		61.07	-0.023456
	61.14	0.0149		61.13	-0.023755
	61.19	0.014972		61.17	-0.026948
	61.23	0.014011		61.22	-0.026894
	61.29	0.012055		61.26	-0.02716
	61.34	0.011455		61.31	-0.025914
	61.39	0.011115		61.36	-0.025711
	61.43	0.010043		61.41	-0.026969
	61.48	0.009783		61.46	-0.029151
	61.53	0.008871		61.51	-0.028695
	61.57	0.008		61.55	-0.025918
	61.62	0.007499		61.6	-0.027757
	61.68	0.007104		61.65	-0.029211
	61.72	0.005976		61.69	-0.028272
	61.77	0.005675		61.75	-0.029068
	61.82	0.005378		61.8	-0.031218
	61.86	0.004551		61.85	-0.027466
	61.91	0.00529		61.89	-0.032859
	61.96	0.00373		61.94	-0.032597
	62.01	0.002089		61.98	-0.033376
	62.05	0.001523		62.04	-0.036017
	62.11	0.000826		62.08	-0.036008
	62.15	-5.5e-05		62.13	-0.038246
	62.2	-0.000947		62.18	-0.039273
	62.25	-0.002027		62.23	-0.040043
	62.3	-0.002467		62.28	-0.039005
	62.34	-0.003122		62.32	-0.040052
	62.4	-0.003733		62.37	-0.037928
	62.45	-0.004499		62.41	-0.041175
	62.5	-0.005162		62.47	-0.039837
	62.54	-0.005591		62.52	-0.04001
	62.59	-0.005734		62.57	-0.041108
	62.64	-0.006665		62.61	-0.042201
	62.68	-0.007522		62.66	-0.041057
	62.73	-0.007767		62.71	-0.041192
	62.78	-0.008292		62.77	-0.041199
	62.83	-0.008803		62.81	-0.043735
	62.88	-0.009245		62.86	-0.044317
	62.93	-0.009892		62.92	-0.043432
	62.98	-0.01078		62.96	-0.047187
	63.03	-0.011691		63.02	-0.047927
	63.08	-0.011614		63.07	-0.049963
	63.13	-0.011976		63.11	-0.050474
	63.17	-0.011628		63.15	-0.051036
	63.22	-0.01288		63.2	-0.048592
	63.27	-0.012027		63.24	-0.050203
	63.32	-0.010044		63.3	-0.051497
	63.37	-0.013121		63.34	-0.050991
	63.41	-0.014493		63.4	-0.051601
	63.47	-0.014101		63.44	-0.050057
	63.51	-0.014388		63.49	-0.048778
	63.56	-0.015502		63.54	-0.050931
	63.6	-0.014361		63.58	-0.047745
	63.65	-0.015245		63.64	-0.046093
	63.7	-0.015562		63.69	-0.049294
	63.74	-0.016753		63.73	-0.050191
	63.8	-0.01738		63.78	-0.046428
	63.85	-0.016634		63.83	-0.049286
	63.9	-0.016943		63.87	-0.048549
	63.94	-0.015956		63.92	-0.048836
	63.99	-0.016975		63.97	-0.050067
	64.03	-0.016326		64.02	-0.054839
	64.09	-0.017064		64.07	-0.054986
	64.14	-0.014798		64.12	-0.054338
	64.19	-0.015655		64.16	-0.051474
	64.23	-0.015834		64.21	-0.049397
	64.28	-0.014383		64.26	-0.049688
	64.33	-0.0136		64.31	-0.052377
	64.37	-0.014435		64.35	-0.053225
	64.42	-0.013247		64.4	-0.048856
	64.46	-0.013777		64.45	-0.048034
	64.52	-0.014899		64.5	-0.050387
	64.57	-0.013643		64.55	-0.047887
	64.62	-0.014786		64.6	-0.047236
	64.66	-0.014639		64.65	-0.048804
	64.71	-0.015908		64.7	-0.04827
	64.75	-0.015562		64.74	-0.048224
	64.81	-0.016084		64.79	-0.049138
	64.85	-0.014453		64.84	-0.048165
	64.91	-0.014464		64.89	-0.050607
	64.95	-0.014089		64.94	-0.050969
	65	-0.014463		64.98	-0.052978
	65.05	-0.013164		65.03	-0.054964
	65.1	-0.011951		65.08	-0.055027
	65.15	-0.010772		65.12	-0.052794
	65.2	-0.011162		65.18	-0.050815
	65.24	-0.010427		65.23	-0.051951
	65.29	-0.009297		65.27	-0.053461
	65.34	-0.007541		65.32	-0.052377
	65.39	-0.007995		65.37	-0.049016
	65.44	-0.007286		65.41	-0.048906
	65.48	-0.006202		65.46	-0.04801
	65.53	-0.005247		65.51	-0.047276
	65.57	-0.005961		65.55	-0.04579
	65.63	-0.005271		65.6	-0.046125
	65.68	-0.00579		65.66	-0.046184
	65.73	-0.004233		65.71	-0.045397
	65.77	-0.004063		65.75	-0.043638
	65.82	-0.001538		65.8	-0.04468
	65.87	-0.000379		65.84	-0.045069
	65.91	9.3e-05		65.9	-0.045367
	65.96	-1.8e-05		65.94	-0.045216
	66.02	-3.7e-05		65.99	-0.046283
	66.06	0.001826		66.04	-0.04502
	66.11	0.002284		66.09	-0.040619
	66.16	0.004503		66.14	-0.040271
	66.21	0.005193		66.19	-0.039908
	66.27	0.005872		66.24	-0.040815
	66.31	0.006544		66.3	-0.039326
	66.36	0.008066		66.36	-0.039136
	66.4	0.007354		66.4	-0.036712
	66.46	0.007896		66.45	-0.034626
	66.51	0.009189		66.49	-0.03375
	66.56	0.009239		66.55	-0.034774
	66.6	0.008481		66.6	-0.03389
	66.65	0.00798		66.64	-0.032396
	66.7	0.010016		66.69	-0.033256
	66.74	0.009623		66.74	-0.032823
	66.79	0.011062		66.79	-0.0314
	66.84	0.010715		66.83	-0.031137
	66.89	0.011666		66.88	-0.033972
	66.94	0.012127		66.93	-0.033421
	66.99	0.015123		66.98	-0.031848
	67.03	0.01466		67.03	-0.030879
	67.08	0.013651		67.08	-0.030272
	67.13	0.015451		67.12	-0.031195
	67.17	0.014765		67.17	-0.031133
	67.23	0.014358		67.21	-0.027811
	67.28	0.016983		67.27	-0.027171
	67.33	0.015242		67.32	-0.028219
	67.37	0.014025		67.36	-0.028303
	67.42	0.015546		67.41	-0.02694
	67.46	0.014359		67.46	-0.027961
	67.51	0.013342		67.51	-0.026878
	67.57	0.012296		67.55	-0.026023
	67.61	0.011256		67.6	-0.027995
	67.66	0.010878		67.64	-0.02859
	67.71	0.012683		67.7	-0.028437
	67.76	0.011802		67.75	-0.030203
	67.8	0.012527		67.8	-0.029866
	67.85	0.011495		67.84	-0.030978
	67.9	0.011611		67.89	-0.034008
	67.95	0.012842		67.94	-0.033311
	68	0.012093		67.99	-0.032054
	68.05	0.01083		68.04	-0.032178
	68.09	0.011326		68.09	-0.032883
	68.14	0.010938		68.13	-0.03425
	68.19	0.010947		68.18	-0.032394
	68.24	0.010457		68.23	-0.032225
	68.28	0.009153		68.28	-0.034421
	68.34	0.009268		68.33	-0.034195
	68.38	0.008122		68.38	-0.034332
	68.43	0.00587		68.43	-0.03423
	68.48	0.004443		68.47	-0.035006
	68.53	0.003473		68.52	-0.035958
	68.57	0.002541		68.57	-0.036705
	68.63	0.002991		68.62	-0.036607
	68.67	0.002861		68.66	-0.0395
	68.71	0.003102		68.72	-0.040827
	68.77	0.00176		68.75	-0.042785
	68.82	0.001142		68.81	-0.043393
	68.87	-0.000191		68.85	-0.045076
	68.91	0.000541		68.91	-0.044023
	68.96	0.000362		68.95	-0.04432
	69	0.001044		69	-0.044958
	69.06	0.000799		69.05	-0.046304
	69.11	-0.000129		69.09	-0.048385
	69.16	0.000152		69.14	-0.048305
	69.2	-0.000274		69.19	-0.047518
	69.25	-0.001492		69.24	-0.047491
	69.3	-0.001546		69.29	-0.046588
	69.34	-0.001597		69.34	-0.048273
	69.39	-0.002479		69.38	-0.049855
	69.43	-0.003531		69.43	-0.049259
	69.49	-0.005123		69.48	-0.048927
	69.54	-0.004024		69.52	-0.049631
	69.6	-0.003537		69.59	-0.050145
	69.65	-0.003804		69.63	-0.051093
	69.7	-0.004358		69.69	-0.052396
	69.74	-0.003241		69.73	-0.053966
	69.8	-0.003007		69.78	-0.054712
	69.84	-0.000671		69.83	-0.053427
	69.89	-0.000913		69.88	-0.052614
	69.94	-0.001646		69.92	-0.05339
	69.99	-0.001345		69.97	-0.053421
	70.04	-0.000998		70.01	-0.053971
	70.08	-0.001971		70.06	-0.052376
	70.13	-0.001142		70.12	-0.051201
	70.17	-0.002054		70.17	-0.051837
	70.22	-0.002411		70.21	-0.05336
	70.28	-0.001474		70.26	-0.052879
	70.31	-0.002659		70.31	-0.052588
	70.37	-0.002989		70.35	-0.053437
	70.42	-0.004026		70.41	-0.053539
	70.47	-0.005733		70.46	-0.054321
	70.51	-0.005358		70.51	-0.054056
	70.56	-0.003522		70.54	-0.054982
	70.61	-0.002883		70.6	-0.056058
	70.66	-0.003055		70.64	-0.056293
	70.71	-0.003387		70.7	-0.057568
	70.76	-0.003245		70.74	-0.059967
	70.8	-0.000675		70.79	-0.058245
	70.85	-0.001434		70.84	-0.057641
	70.89	-0.001854		70.88	-0.056944
	70.95	-0.001038		70.93	-0.057697
	70.99	-0.000603		70.98	-0.058247
	71.04	0.000546		71.03	-0.057154
	71.09	-5.5e-05		71.07	-0.055744
	71.14	-0.000211		71.13	-0.057346
	71.19	0.000499		71.17	-0.057099
	71.24	0.001133		71.22	-0.056779
	71.28	-0.000386		71.26	-0.055273
	71.33	0.000604		71.32	-0.055889
	71.38	-5.9e-05		71.37	-0.056117
	71.42	0.000498		71.42	-0.056655
	71.48	0.000658		71.46	-0.055806
	71.53	0.002477		71.51	-0.057403
	71.57	0.00289		71.56	-0.058296
	71.62	0.003992		71.6	-0.057418
	71.67	0.003745		71.65	-0.058058
	71.71	0.003965		71.69	-0.058565
	71.76	0.005445		71.76	-0.058032
	71.81	0.005781		71.8	-0.056755
	71.85	0.006978		71.85	-0.057145
	71.91	0.007795		71.89	-0.056992
	71.96	0.007088		71.94	-0.057552
	72.01	0.006117		71.99	-0.056675
	72.05	0.007502		72.04	-0.05712
	72.1	0.007117		72.09	-0.056553
	72.14	0.006677		72.14	-0.055679
	72.2	0.00751		72.18	-0.055063
	72.25	0.01002		72.23	-0.056378
	72.3	0.006865		72.28	-0.056956
	72.34	0.005649		72.32	-0.055741
	72.39	0.006168		72.37	-0.05632
	72.43	0.007093		72.43	-0.0569
	72.49	0.007059		72.47	-0.057126
	72.53	0.007529		72.52	-0.056878
	72.58	0.008102		72.57	-0.058518
	72.63	0.007571		72.61	-0.0593
	72.68	0.009021		72.67	-0.058363
	72.73	0.009923		72.71	-0.057921
	72.77	0.009536		72.76	-0.058394
	72.82	0.008449		72.8	-0.057396
	72.86	0.009291		72.86	-0.058752
	72.92	0.009157		72.91	-0.058189
	72.97	0.008112		72.97	-0.056874
	73.02	0.008354		73	-0.056342
	73.07	0.00772		73.06	-0.058054
	73.13	0.007177		73.11	-0.057481
	73.18	0.007029		73.15	-0.056694
	73.22	0.006168		73.2	-0.057436
	73.27	0.006177		73.26	-0.057588
	73.31	0.005176		73.31	-0.057788
	73.36	0.004958		73.35	-0.057874
	73.42	0.005121		73.4	-0.057702
	73.46	0.005491		73.45	-0.058787
	73.51	0.005277		73.49	-0.059028
	73.56	0.006276		73.54	-0.059167
	73.6	0.004902		73.59	-0.059771
	73.65	0.005321		73.64	-0.060208
	73.7	0.005316		73.69	-0.059492
	73.75	0.004786		73.74	-0.05925
	73.79	0.004785		73.78	-0.058535
	73.85	0.005053		73.83	-0.059767
	73.89	0.005481		73.88	-0.059778
	73.94	0.004633		73.94	-0.059479
	73.99	0.004337		73.97	-0.058831
	74.04	0.003747		74.03	-0.059501
	74.08	0.004198		74.07	-0.059484
	74.14	0.003287		74.12	-0.058093
	74.19	0.003447		74.17	-0.058302
	74.22	0.002967		74.22	-0.059193
	74.28	0.003012		74.26	-0.059645
	74.33	0.003421		74.31	-0.059007
	74.38	0.00337		74.36	-0.059261
	74.42	0.003591		74.4	-0.059935
	74.47	0.0038		74.46	-0.059922
	74.51	0.004242		74.51	-0.059967
	74.56	0.004172		74.56	-0.060412
	74.62	0.004626		74.6	-0.060323
	74.67	0.004941		74.65	-0.060044
	74.71	0.005427		74.69	-0.060023
	74.76	0.005731		74.75	-0.060036
	74.81	0.005929		74.79	-0.060508
	74.85	0.00529		74.84	-0.06033
	74.9	0.005649		74.89	-0.059802
	74.96	0.005875		74.94	-0.05995
	75	0.00537		74.99	-0.059204
	75.05	0.005372		75.03	-0.058546
	75.1	0.005285		75.08	-0.059295
	75.14	0.005059		75.14	-0.060444
	75.2	0.004968		75.18	-0.05958
	75.24	0.005009		75.23	-0.059477
	75.29	0.005275		75.28	-0.060267
	75.34	0.005528		75.32	-0.060888
	75.39	0.005871		75.37	-0.060504
	75.44	0.005733		75.42	-0.060971
	75.48	0.006473		75.47	-0.061625
	75.53	0.005397		75.51	-0.061494
	75.57	0.005394		75.57	-0.061916
	75.63	0.005357		75.61	-0.06183
	75.67	0.004985		75.66	-0.061749
	75.72	0.005024		75.71	-0.061453
	75.76	0.005056		75.76	-0.061772
	75.82	0.004636		75.8	-0.061706
	75.87	0.004727		75.85	-0.06124
	75.92	0.004147		75.9	-0.061526
	75.96	0.004264		75.94	-0.061796
	76.01	0.004387		76	-0.061717
	76.06	0.003793		76.05	-0.0617
	76.1	0.003852		76.1	-0.061561
	76.15	0.003958		76.15	-0.061778
	76.21	0.003855		76.19	-0.062059
	76.25	0.003782		76.23	-0.061566
	76.3	0.003933		76.28	-0.0619
	76.35	0.004187		76.33	-0.062637
	76.4	0.004332		76.4	-0.062845
	76.46	0.003788		76.46	-0.062972
	76.5	0.003914		76.5	-0.063187
	76.56	0.004093		76.55	-0.063123
	76.61	0.003698		76.6	-0.062778
	76.65	0.00366		76.65	-0.062507
	76.7	0.003693		76.69	-0.062872
	76.75	0.003959		76.75	-0.062649
	76.8	0.003788		76.79	-0.061404
	76.84	0.003449		76.84	-0.06181
	76.89	0.003638		76.88	-0.062364
	76.93	0.004007		76.94	-0.062202
	76.96	0.003649		76.99	-0.061574
	77.01	0.003923		77.03	-0.061237
	77.06	0.003612		77.08	-0.061482
	77.1	0.003672		77.13	-0.062083
	77.15	0.003225		77.18	-0.061735
	77.2	0.003161		77.22	-0.062165
	77.25	0.003258		77.24	-0.061062
	77.3	0.003164		77.29	-0.062351
	79.34	0.003161		77.34	-0.062291
				77.39	-0.062737
				77.44	-0.062844
				77.48	-0.062537
				77.53	-0.061257
				77.58	-0.058229
				79.63	-0.062537

## Sheet: S Fig 2b blot
Supplementary Figure 2b
anti-FLAG

## Sheet: S Fig 2c
Supplementary Figure 2c

## Sheet: S Fig 3a blot
Supplementary Figure 3a
anti-FLAG

[truncated: 3 more sheets: S Fig 3a grad, S Fig 3b, S Fig 11 a-c]
